# Supplementary material for: Crystal structure of methyl (2Z)-2-[(2Z)-2-(2-cyclo­pentyl­idenehydrazin-1-yl­idene)-4-oxo-3-phenyl-1,3-thia­zolidin-5-yl­idene]ethano­ate
Source: Acta Crystallogr E Crystallogr Commun. 2015 Sep 26;71(Pt 10):o776–7. doi: 10.1107/S2056989015017454 (PMC4647441; doi:10.1107/S2056989015017454)
Supplement: Supplementary file 1 [file e-71-0o776-sup1.cif]

##############################################################################
#                                                                            #
# This CIF contains the data in a paper accepted for publication in          #
# Acta Crystallographica Section E. It conforms to the requirements of       #
# Notes for Authors for Acta Crystallographica Section E, and has been       #
# peer reviewed under the auspices of the IUCr Commission on Journals.       #
#                                                                            #
# Full details of the Crystallographic Information File format               #
# are given in the paper "The Crystallographic Information File (CIF):       #
# a New Standard Archive File for Crystallography" by S. R. Hall, F. H.      #
# Allen and I. D. Brown [Acta Cryst. (1991), A47, 655-685].                  #
#                                                                            #
# The current version of the core CIF dictionary is obtainable from          #
# ftp://ftp.iucr.org/pub/cif_core.dic.                                       #
#                                                                            #
# Software is freely available for graphical display of the structure(s)     #
# in this CIF. For information consult the CIF software page                 #
# http://www.iucr.org/resources/cif/software.                                #
#                                                                            #
# This file may be used for bona fide research purposes within the           #
# scientific community so long as proper attribution is given to the journal # 
# article from which it was obtained.                                        #
#                                                                            #
##############################################################################
data_global
_audit_creation_method     'PLATON <TABLE ACC> option'
_journal_date_recd_electronic     2015-09-17
_journal_date_accepted     2015-09-18
_journal_name_full     'Acta Crystallographica, Section E'
_journal_year     2015
_journal_volume     71
_journal_issue     10
_journal_page_first     o776
_journal_page_last     o777
_journal_paper_category     HO
_journal_paper_doi     10.1107/S2056989015017454
_journal_coeditor_code     TK5388
_publ_contact_author_name
;
Mustafa R. Albayati
;
_publ_contact_author_address
;
Kirkuk University,
College of Science,
Department of Chemistry,
Kirkuk,
Iraq
;
_publ_contact_author_email     'shaabankamel@yahoo.com'
_publ_contact_author_fax     ?
_publ_contact_author_phone     ?
_publ_section_title
;\
Crystal structure of methyl
(2<i>Z</i>)-2-[(2<i>Z</i>)-2-(2-cyclopentylidenehydrazin-1-ylidene)-\
4-oxo-3-phenyl-1,3-thiazolidin-5-ylidene]ethanoate
;
_publ_section_title_footnote     .
loop_
    _publ_author_name
    _publ_author_address
    'Akkurt, Mehmet'
;
Department of Physics,
Faculty of Sciences,
Erciyes University,
38039 Kayseri,
Turkey
;
    'Victoria A. Smolenski'
;
Department of Chemistry,
Keene State College,
229 Main Street,
Keene, NH 03435-2001,
USA
;
    'Mohamed, Shaaban K.'
;
Chemistry and Environmental Division,
Manchester Metropolitan University,
Manchester M1 5GD,
England
Chemistry Department,
Faculty of Science,
Minia University,
61519 El-Minia,
Egypt
;
    'Jerry P. Jasinski'
;
Department of Chemistry,
Keene State College,
229 Main Street,
Keene, NH 03435-2001,
USA
;
    'Alaa A. Hassan'
;
Chemistry Department,
Faculty of Science,
Minia University,
61519 El-Minia,
Egypt
;
    'Mustafa R. Albayati'
;
Kirkuk University,
College of Science,
Department of Chemistry,
Kirkuk,
Iraq
;
_publ_section_synopsis     .
data_I
_chemical_name_systematic
;\
Methyl
(2<i>Z</i>)-2-[(2<i>Z</i>)-2-(2-cyclopentylidenehydrazin-1-ylidene)-\
4-oxo-3-phenyl-1,3-thiazolidin-5-ylidene]ethanoate
;
_chemical_name_common     ?
_chemical_formula_moiety     'C17 H17 N3 O3 S'
_chemical_formula_sum     'C17 H17 N3 O3 S'
_chemical_formula_structural     ?
_chemical_formula_iupac     'C17 H17 N3 O3 S'
_chemical_formula_weight     343.40
_chemical_melting_point     ?
_symmetry_cell_setting     monoclinic
_symmetry_space_group_name_H-M     'P 21/n'
_symmetry_space_group_name_Hall     '-P 2yn'
loop_
    _symmetry_equiv_pos_site_id
    _symmetry_equiv_pos_as_xyz
    1 x,y,z
    2 1/2-x,1/2+y,1/2-z
    3 -x,-y,-z
    4 1/2+x,1/2-y,1/2+z
_cell_length_a     5.5215(3)
_cell_length_b     16.1299(8)
_cell_length_c     18.7112(9)
_cell_angle_alpha     90
_cell_angle_beta     93.980(5)
_cell_angle_gamma     90
_cell_volume     1662.42(15)
_cell_formula_units_Z     4
_cell_measurement_reflns_used     2753
_cell_measurement_theta_min     3.9470
_cell_measurement_theta_max     31.8020
_cell_measurement_temperature     296(2)
_cell_special_details
;
;
_exptl_crystal_description     needle
_exptl_crystal_colour     colourless
_exptl_crystal_size_max     0.28
_exptl_crystal_size_mid     0.08
_exptl_crystal_size_min     0.04
_exptl_crystal_size_rad     ?
_exptl_crystal_density_diffrn     1.372
_exptl_crystal_density_meas     ?
_exptl_crystal_density_method     'Not Measured'
_exptl_crystal_F_000     720
_exptl_absorpt_coefficient_mu     0.215
_exptl_absorpt_correction_type     multi-scan
_exptl_absorpt_process_details
;
(CrysAlis PRO; Agilent, 2014)
;
_exptl_absorpt_correction_T_min     0.85038
_exptl_absorpt_correction_T_max     1.00000
_exptl_special_details
;
;
_diffrn_ambient_temperature     296(2)
_diffrn_radiation_type     'Mo K\a'
_diffrn_radiation_wavelength     0.71073
_diffrn_radiation_monochromator     'graphite'
_diffrn_measurement_device_type     'Agilent Xcalibur, Eos, Gemini'
_diffrn_measurement_device     'four-circle diffractometer'
_diffrn_measurement_method     '\w scans'
_diffrn_detector_area_resol_mean     16.0416
_diffrn_reflns_number     11300
_diffrn_reflns_av_R_equivalents     0.0355
_diffrn_reflns_theta_min     3.34
_diffrn_reflns_theta_max     32.76
_diffrn_reflns_theta_full     25.24
_diffrn_measured_fraction_theta_max     0.894
_diffrn_measured_fraction_theta_full     0.997
_diffrn_reflns_limit_h_min     -8
_diffrn_reflns_limit_h_max     6
_diffrn_reflns_limit_k_min     -21
_diffrn_reflns_limit_k_max     23
_diffrn_reflns_limit_l_min     -27
_diffrn_reflns_limit_l_max     28
_diffrn_reflns_reduction_process
;
;
_refine_special_details
;
Refinement on <i>F</i>^2^ for ALL reflections except those flagged by the user
for potential systematic errors. Weighted <i>R</i>-factors <i>wR</i> and all
goodnesses of fit <i>S</i> are based on <i>F</i>^2^, conventional
<i>R</i>-factors <i>R</i> are based on <i>F</i>, with <i>F</i> set to zero for
negative <i>F</i>^2^. The observed criterion of <i>F</i>^2^ > \s(<i>F</i>^2^)
is used only for calculating -<i>R</i>-factor-obs <i>etc</i>. and is not
relevant to the choice of reflections for refinement. <i>R</i>-factors based
on <i>F</i>^2^ are statistically about twice as large as those based on
<i>F</i>, and <i>R</i>-factors based on ALL data will be even larger.
;
_reflns_number_total     5503
_reflns_number_gt     3958
_reflns_threshold_expression     I>2\s(I)
_refine_ls_structure_factor_coef     Fsqd
_refine_ls_matrix_type     full
_refine_ls_R_factor_all     0.0770
_refine_ls_R_factor_gt     0.0504
_refine_ls_wR_factor_gt     0.1179
_refine_ls_wR_factor_ref     0.1347
_refine_ls_goodness_of_fit_ref     1.021
_refine_ls_restrained_S_all     1.021
_refine_ls_number_reflns     5503
_refine_ls_number_parameters     222
_refine_ls_number_restraints     0
_refine_ls_number_constraints     ?
_refine_ls_hydrogen_treatment     constr
_refine_ls_weighting_scheme     calc
_refine_ls_weighting_details
              'w=1/[\s^2^(Fo^2^)+(0.0580P)^2^+0.3068P] where P=(Fo^2^+2Fc^2^)/3'
_atom_sites_solution_hydrogens     geom
_atom_sites_solution_primary     ?
_atom_sites_solution_secondary     ?
_refine_ls_shift/su_max     0.000
_refine_ls_shift/su_mean     0.000
_refine_diff_density_max     0.374
_refine_diff_density_min     -0.318
_refine_ls_extinction_method     'none'
_refine_ls_abs_structure_details     ?
_refine_ls_abs_structure_Flack     .
loop_
    _atom_type_symbol
    _atom_type_description
    _atom_type_scat_dispersion_real
    _atom_type_scat_dispersion_imag
    _atom_type_scat_source
    C C 0.0033 0.0016 ' International Tables Vol C Tables 4.2.6.8 and 6.1.1.4'
    H H 0.0000 0.0000 ' International Tables Vol C Tables 4.2.6.8 and 6.1.1.4'
    N N 0.0061 0.0033 ' International Tables Vol C Tables 4.2.6.8 and 6.1.1.4'
    O O 0.0106 0.0060 ' International Tables Vol C Tables 4.2.6.8 and 6.1.1.4'
    S S 0.1246 0.1234 ' International Tables Vol C Tables 4.2.6.8 and 6.1.1.4'
_computing_data_collection
;
CrysAlis PRO (Agilent, 2014)
;
_computing_cell_refinement
;
CrysAlis PRO (Agilent, 2014)
;
_computing_data_reduction
;
CrysAlis PRO (Agilent, 2014)
;
_computing_structure_solution
;
SHELXS2014 (Sheldrick, 2008)
;
_computing_structure_refinement
;
SHELXL2014 (Sheldrick, 2015)
;
_computing_molecular_graphics
;
ORTEP-3 for Windows (Farrugia, 2012)
;
_computing_publication_material
;
PLATON (Spek, 2009)
;
loop_
    _atom_site_type_symbol
    _atom_site_label
    _atom_site_fract_x
    _atom_site_fract_y
    _atom_site_fract_z
    _atom_site_U_iso_or_equiv
    _atom_site_adp_type
    _atom_site_calc_flag
    _atom_site_occupancy
    _atom_site_disorder_assembly
    _atom_site_disorder_group
    C C1A 1.2932(4) 0.58581(12) 0.06164(10) 0.0431(5) Uani d 0.775(8) A 1
    H H1A1 1.4493 0.6135 0.0674 0.052 Uiso calc 0.775(8) A 1
    H H1A2 1.2277 0.5927 0.0125 0.052 Uiso calc 0.775(8) A 1
    C C2A 1.3179(9) 0.4943(2) 0.0808(2) 0.0593(11) Uani d 0.775(8) A 1
    H H2A1 1.2026 0.4613 0.0515 0.071 Uiso calc 0.775(8) A 1
    H H2A2 1.4806 0.4746 0.0739 0.071 Uiso calc 0.775(8) A 1
    C C3A 1.2661(6) 0.48937(15) 0.15730(14) 0.0737(9) Uani d 0.775(8) A 1
    H H3A1 1.4154 0.4948 0.1874 0.088 Uiso calc 0.775(8) A 1
    H H3A2 1.1932 0.4363 0.1673 0.088 Uiso calc 0.775(8) A 1
    C C4A 1.0943(4) 0.55863(12) 0.17258(10) 0.0435(5) Uani d 0.775(8) A 1
    H H4A1 0.9287 0.5385 0.1721 0.052 Uiso calc 0.775(8) A 1
    H H4A2 1.1381 0.5835 0.2189 0.052 Uiso calc 0.775(8) A 1
    C C5A 1.1210(3) 0.61997(10) 0.11325(8) 0.0310(3) Uani d 0.775(8) A 1
    C C1B 1.2932(4) 0.58581(12) 0.06164(10) 0.0431(5) Uani d 0.225(8) A 2
    H H1B1 1.4095 0.6271 0.0482 0.052 Uiso calc 0.225(8) A 2
    H H1B2 1.2079 0.5633 0.0189 0.052 Uiso calc 0.225(8) A 2
    C C2B 1.413(3) 0.5181(8) 0.1087(7) 0.0593(11) Uani d 0.225(8) A 2
    H H2B1 1.4586 0.4726 0.0786 0.071 Uiso calc 0.225(8) A 2
    H H2B2 1.5594 0.5399 0.1333 0.071 Uiso calc 0.225(8) A 2
    C C3B 1.2661(6) 0.48937(15) 0.15730(14) 0.0737(9) Uani d 0.225(8) A 2
    H H3B1 1.3603 0.4733 0.2008 0.088 Uiso calc 0.225(8) A 2
    H H3B2 1.1765 0.4414 0.1386 0.088 Uiso calc 0.225(8) A 2
    C C4B 1.0943(4) 0.55863(12) 0.17258(10) 0.0435(5) Uani d 0.225(8) A 2
    H H4B1 0.9287 0.5385 0.1721 0.052 Uiso calc 0.225(8) A 2
    H H4B2 1.1381 0.5835 0.2189 0.052 Uiso calc 0.225(8) A 2
    C C5B 1.1210(3) 0.61997(10) 0.11325(8) 0.0310(3) Uani d 0.225(8) A 2
    C C6 0.7150(3) 0.76671(10) 0.13570(8) 0.0265(3) Uani d 1 . .
    C C7 0.3804(3) 0.85436(10) 0.14664(8) 0.0285(3) Uani d 1 . .
    C C8 0.4255(3) 0.86289(10) 0.06923(8) 0.0273(3) Uani d 1 . .
    C C9 0.5666(3) 0.78876(9) 0.25645(8) 0.0252(3) Uani d 1 . .
    C C10 0.7676(3) 0.81830(10) 0.29704(9) 0.0310(3) Uani d 1 . .
    H H10 0.8922 0.8450 0.2752 0.037 Uiso calc 1 . .
    C C11 0.7804(3) 0.80745(11) 0.37074(9) 0.0352(4) Uani d 1 . .
    H H11 0.9157 0.8261 0.3985 0.042 Uiso calc 1 . .
    C C12 0.5927(3) 0.76895(11) 0.40315(9) 0.0352(4) Uani d 1 . .
    H H12 0.5999 0.7628 0.4527 0.042 Uiso calc 1 . .
    C C13 0.3940(3) 0.73959(11) 0.36148(9) 0.0362(4) Uani d 1 . .
    H H13 0.2693 0.7129 0.3833 0.043 Uiso calc 1 . .
    C C14 0.3784(3) 0.74947(10) 0.28753(9) 0.0317(3) Uani d 1 . .
    H H14 0.2443 0.7301 0.2597 0.038 Uiso calc 1 . .
    C C15 0.2862(3) 0.91153(10) 0.02523(9) 0.0299(3) Uani d 1 . .
    H H15 0.1573 0.9405 0.0428 0.036 Uiso calc 1 . .
    C C16 0.3360(3) 0.91924(10) -0.05004(9) 0.0300(3) Uani d 1 . .
    C C17 0.1970(4) 0.96748(13) -0.16424(10) 0.0489(5) Uani d 1 . .
    H H17A 0.0682 0.9999 -0.1871 0.073 Uiso calc 1 . .
    H H17B 0.1937 0.9127 -0.1843 0.073 Uiso calc 1 . .
    H H17C 0.3501 0.9931 -0.1716 0.073 Uiso calc 1 . .
    N N1 1.0203(3) 0.69020(9) 0.10329(8) 0.0364(3) Uani d 1 . .
    N N2 0.8698(3) 0.71279(9) 0.15868(7) 0.0318(3) Uani d 1 . .
    N N3 0.5509(2) 0.80198(8) 0.18016(7) 0.0266(3) Uani d 1 . .
    O O1 0.2219(2) 0.88906(8) 0.17660(7) 0.0404(3) Uani d 1 . .
    O O2 0.5119(2) 0.88964(8) -0.07551(7) 0.0396(3) Uani d 1 . .
    O O3 0.1654(2) 0.96244(8) -0.08814(6) 0.0387(3) Uani d 1 . .
    S S1 0.67455(7) 0.80416(2) 0.04705(2) 0.02957(11) Uani d 1 . .
loop_
    _atom_site_aniso_label
    _atom_site_aniso_U_11
    _atom_site_aniso_U_22
    _atom_site_aniso_U_33
    _atom_site_aniso_U_12
    _atom_site_aniso_U_13
    _atom_site_aniso_U_23
    C1A 0.0508(11) 0.0431(10) 0.0379(9) 0.0199(9) 0.0213(8) 0.0066(8)
    C2A 0.092(3) 0.0466(18) 0.042(2) 0.0352(18) 0.0245(18) 0.0039(13)
    C3A 0.114(2) 0.0509(13) 0.0616(15) 0.0400(14) 0.0432(16) 0.0202(11)
    C4A 0.0522(12) 0.0412(10) 0.0390(10) 0.0131(8) 0.0183(9) 0.0094(8)
    C5A 0.0314(8) 0.0372(8) 0.0249(7) 0.0078(6) 0.0061(6) 0.0017(6)
    C1B 0.0508(11) 0.0431(10) 0.0379(9) 0.0199(9) 0.0213(8) 0.0066(8)
    C2B 0.092(3) 0.0466(18) 0.042(2) 0.0352(18) 0.0245(18) 0.0039(13)
    C3B 0.114(2) 0.0509(13) 0.0616(15) 0.0400(14) 0.0432(16) 0.0202(11)
    C4B 0.0522(12) 0.0412(10) 0.0390(10) 0.0131(8) 0.0183(9) 0.0094(8)
    C5B 0.0314(8) 0.0372(8) 0.0249(7) 0.0078(6) 0.0061(6) 0.0017(6)
    C6 0.0262(7) 0.0299(7) 0.0241(7) 0.0031(6) 0.0061(6) -0.0022(6)
    C7 0.0275(7) 0.0308(8) 0.0277(8) 0.0043(6) 0.0055(6) -0.0003(6)
    C8 0.0259(7) 0.0287(7) 0.0281(7) 0.0029(6) 0.0065(6) 0.0000(6)
    C9 0.0258(7) 0.0279(7) 0.0226(7) 0.0045(5) 0.0067(6) -0.0012(5)
    C10 0.0266(7) 0.0393(9) 0.0278(8) -0.0046(6) 0.0069(6) -0.0015(6)
    C11 0.0337(9) 0.0434(9) 0.0282(8) -0.0036(7) 0.0003(7) -0.0051(7)
    C12 0.0416(9) 0.0398(9) 0.0249(8) 0.0028(7) 0.0073(7) 0.0027(7)
    C13 0.0353(9) 0.0414(9) 0.0332(9) -0.0060(7) 0.0120(7) 0.0069(7)
    C14 0.0258(7) 0.0365(8) 0.0328(8) -0.0031(6) 0.0024(6) 0.0010(6)
    C15 0.0286(8) 0.0315(8) 0.0303(8) 0.0074(6) 0.0060(6) 0.0001(6)
    C16 0.0325(8) 0.0261(7) 0.0317(8) 0.0049(6) 0.0032(6) 0.0018(6)
    C17 0.0621(13) 0.0552(12) 0.0294(9) 0.0193(10) 0.0041(9) 0.0069(8)
    N1 0.0401(8) 0.0432(8) 0.0271(7) 0.0175(6) 0.0117(6) 0.0042(6)
    N2 0.0333(7) 0.0376(7) 0.0252(6) 0.0121(6) 0.0072(5) -0.0004(5)
    N3 0.0254(6) 0.0325(7) 0.0224(6) 0.0064(5) 0.0052(5) -0.0004(5)
    O1 0.0394(7) 0.0498(7) 0.0333(6) 0.0199(6) 0.0124(5) 0.0030(5)
    O2 0.0396(7) 0.0462(7) 0.0339(6) 0.0160(6) 0.0100(5) 0.0039(5)
    O3 0.0409(7) 0.0459(7) 0.0294(6) 0.0184(6) 0.0036(5) 0.0053(5)
    S1 0.0303(2) 0.0351(2) 0.02404(19) 0.01015(15) 0.00729(15) 0.00175(14)
_geom_special_details
;
Bond distances, angles <i>etc</i>. have been calculated using the rounded
fractional coordinates. All su's are estimated from the variances of the
(full) variance-covariance matrix. The cell e.s.d.'s are taken into account in
the estimation of distances, angles and torsion angles
;
loop_
    _geom_bond_atom_site_label_1
    _geom_bond_atom_site_label_2
    _geom_bond_site_symmetry_2
    _geom_bond_distance
    _geom_bond_publ_flag
    C1A C5A . 1.506(2) ?
    C1A C2A . 1.523(4) ?
    C1A H1A1 . 0.9700 ?
    C1A H1A2 . 0.9700 ?
    C2A C3A . 1.480(4) ?
    C2A H2A1 . 0.9700 ?
    C2A H2A2 . 0.9700 ?
    C3A C4A . 1.506(3) ?
    C3A H3A1 . 0.9700 ?
    C3A H3A2 . 0.9700 ?
    C4A C5A . 1.502(2) ?
    C4A H4A1 . 0.9700 ?
    C4A H4A2 . 0.9700 ?
    C5A N1 . 1.270(2) ?
    C2B H2B1 . 0.9700 ?
    C2B H2B2 . 0.9700 ?
    C6 N2 . 1.273(2) ?
    C6 N3 . 1.3930(18) ?
    C6 S1 . 1.7648(16) ?
    C7 O1 . 1.2087(18) ?
    C7 N3 . 1.383(2) ?
    C7 C8 . 1.493(2) ?
    C8 C15 . 1.341(2) ?
    C8 S1 . 1.7435(15) ?
    C9 C14 . 1.380(2) ?
    C9 C10 . 1.385(2) ?
    C9 N3 . 1.4400(19) ?
    C10 C11 . 1.387(2) ?
    C10 H10 . 0.9300 ?
    C11 C12 . 1.384(2) ?
    C11 H11 . 0.9300 ?
    C12 C13 . 1.384(3) ?
    C12 H12 . 0.9300 ?
    C13 C14 . 1.389(2) ?
    C13 H13 . 0.9300 ?
    C14 H14 . 0.9300 ?
    C15 C16 . 1.459(2) ?
    C15 H15 . 0.9300 ?
    C16 O2 . 1.2094(19) ?
    C16 O3 . 1.3371(19) ?
    C17 O3 . 1.449(2) ?
    C17 H17A . 0.9600 ?
    C17 H17B . 0.9600 ?
    C17 H17C . 0.9600 ?
    N1 N2 . 1.4203(18) ?
loop_
    _geom_angle_atom_site_label_1
    _geom_angle_atom_site_label_2
    _geom_angle_atom_site_label_3
    _geom_angle_site_symmetry_1
    _geom_angle_site_symmetry_3
    _geom_angle
    _geom_angle_publ_flag
    C5A C1A C2A . . 104.68(17) ?
    C5A C1A H1A1 . . 110.8 ?
    C2A C1A H1A1 . . 110.8 ?
    C5A C1A H1A2 . . 110.8 ?
    C2A C1A H1A2 . . 110.8 ?
    H1A1 C1A H1A2 . . 108.9 ?
    C3A C2A C1A . . 105.0(2) ?
    C3A C2A H2A1 . . 110.7 ?
    C1A C2A H2A1 . . 110.7 ?
    C3A C2A H2A2 . . 110.7 ?
    C1A C2A H2A2 . . 110.7 ?
    H2A1 C2A H2A2 . . 108.8 ?
    C2A C3A C4A . . 108.1(2) ?
    C2A C3A H3A1 . . 110.1 ?
    C4A C3A H3A1 . . 110.1 ?
    C2A C3A H3A2 . . 110.1 ?
    C4A C3A H3A2 . . 110.1 ?
    H3A1 C3A H3A2 . . 108.4 ?
    C5A C4A C3A . . 104.65(15) ?
    C5A C4A H4A1 . . 110.8 ?
    C3A C4A H4A1 . . 110.8 ?
    C5A C4A H4A2 . . 110.8 ?
    C3A C4A H4A2 . . 110.8 ?
    H4A1 C4A H4A2 . . 108.9 ?
    N1 C5A C4A . . 129.17(15) ?
    N1 C5A C1A . . 121.44(15) ?
    C4A C5A C1A . . 109.38(14) ?
    H2B1 C2B H2B2 . . 107.8 ?
    N2 C6 N3 . . 121.76(14) ?
    N2 C6 S1 . . 126.11(12) ?
    N3 C6 S1 . . 112.11(11) ?
    O1 C7 N3 . . 124.37(15) ?
    O1 C7 C8 . . 125.61(15) ?
    N3 C7 C8 . . 110.00(12) ?
    C15 C8 C7 . . 121.50(14) ?
    C15 C8 S1 . . 126.88(12) ?
    C7 C8 S1 . . 111.62(11) ?
    C14 C9 C10 . . 121.67(14) ?
    C14 C9 N3 . . 119.38(14) ?
    C10 C9 N3 . . 118.91(13) ?
    C9 C10 C11 . . 119.03(15) ?
    C9 C10 H10 . . 120.5 ?
    C11 C10 H10 . . 120.5 ?
    C12 C11 C10 . . 120.30(16) ?
    C12 C11 H11 . . 119.9 ?
    C10 C11 H11 . . 119.9 ?
    C11 C12 C13 . . 119.66(15) ?
    C11 C12 H12 . . 120.2 ?
    C13 C12 H12 . . 120.2 ?
    C12 C13 C14 . . 120.90(15) ?
    C12 C13 H13 . . 119.6 ?
    C14 C13 H13 . . 119.6 ?
    C9 C14 C13 . . 118.43(15) ?
    C9 C14 H14 . . 120.8 ?
    C13 C14 H14 . . 120.8 ?
    C8 C15 C16 . . 120.29(14) ?
    C8 C15 H15 . . 119.9 ?
    C16 C15 H15 . . 119.9 ?
    O2 C16 O3 . . 123.44(15) ?
    O2 C16 C15 . . 123.85(15) ?
    O3 C16 C15 . . 112.71(14) ?
    O3 C17 H17A . . 109.5 ?
    O3 C17 H17B . . 109.5 ?
    H17A C17 H17B . . 109.5 ?
    O3 C17 H17C . . 109.5 ?
    H17A C17 H17C . . 109.5 ?
    H17B C17 H17C . . 109.5 ?
    C5A N1 N2 . . 113.21(13) ?
    C6 N2 N1 . . 110.00(13) ?
    C7 N3 C6 . . 115.42(13) ?
    C7 N3 C9 . . 122.16(12) ?
    C6 N3 C9 . . 122.32(13) ?
    C16 O3 C17 . . 115.13(13) ?
    C8 S1 C6 . . 90.72(7) ?
loop_
    _geom_torsion_atom_site_label_1
    _geom_torsion_atom_site_label_2
    _geom_torsion_atom_site_label_3
    _geom_torsion_atom_site_label_4
    _geom_torsion_site_symmetry_1
    _geom_torsion_site_symmetry_2
    _geom_torsion_site_symmetry_3
    _geom_torsion_site_symmetry_4
    _geom_torsion
    _geom_torsion_publ_flag
    C5A C1A C2A C3A . . . . -26.1(4) ?
    C1A C2A C3A C4A . . . . 29.1(4) ?
    C2A C3A C4A C5A . . . . -20.2(4) ?
    C3A C4A C5A N1 . . . . -177.5(2) ?
    C3A C4A C5A C1A . . . . 3.2(3) ?
    C2A C1A C5A N1 . . . . -165.2(3) ?
    C2A C1A C5A C4A . . . . 14.1(3) ?
    O1 C7 C8 C15 . . . . -0.4(3) ?
    N3 C7 C8 C15 . . . . -179.02(15) ?
    O1 C7 C8 S1 . . . . 178.92(15) ?
    N3 C7 C8 S1 . . . . 0.32(17) ?
    C14 C9 C10 C11 . . . . 0.5(2) ?
    N3 C9 C10 C11 . . . . 178.44(14) ?
    C9 C10 C11 C12 . . . . -1.1(3) ?
    C10 C11 C12 C13 . . . . 1.4(3) ?
    C11 C12 C13 C14 . . . . -1.1(3) ?
    C10 C9 C14 C13 . . . . -0.2(2) ?
    N3 C9 C14 C13 . . . . -178.09(15) ?
    C12 C13 C14 C9 . . . . 0.5(3) ?
    C7 C8 C15 C16 . . . . 179.45(15) ?
    S1 C8 C15 C16 . . . . 0.2(2) ?
    C8 C15 C16 O2 . . . . -6.8(3) ?
    C8 C15 C16 O3 . . . . 173.02(15) ?
    C4A C5A N1 N2 . . . . 2.6(3) ?
    C1A C5A N1 N2 . . . . -178.28(17) ?
    N3 C6 N2 N1 . . . . -177.41(14) ?
    S1 C6 N2 N1 . . . . 3.9(2) ?
    C5A N1 N2 C6 . . . . -158.03(17) ?
    O1 C7 N3 C6 . . . . 178.61(16) ?
    C8 C7 N3 C6 . . . . -2.76(19) ?
    O1 C7 N3 C9 . . . . -4.9(3) ?
    C8 C7 N3 C9 . . . . 173.70(13) ?
    N2 C6 N3 C7 . . . . -174.81(16) ?
    S1 C6 N3 C7 . . . . 4.01(17) ?
    N2 C6 N3 C9 . . . . 8.7(2) ?
    S1 C6 N3 C9 . . . . -172.45(11) ?
    C14 C9 N3 C7 . . . . 66.1(2) ?
    C10 C9 N3 C7 . . . . -111.84(17) ?
    C14 C9 N3 C6 . . . . -117.65(16) ?
    C10 C9 N3 C6 . . . . 64.4(2) ?
    O2 C16 O3 C17 . . . . 3.7(3) ?
    C15 C16 O3 C17 . . . . -176.13(15) ?
    C15 C8 S1 C6 . . . . -179.15(16) ?
    C7 C8 S1 C6 . . . . 1.56(12) ?
    N2 C6 S1 C8 . . . . 175.66(16) ?
    N3 C6 S1 C8 . . . . -3.10(12) ?
loop_
    _geom_hbond_atom_site_label_D
    _geom_hbond_atom_site_label_H
    _geom_hbond_atom_site_label_A
    _geom_hbond_site_symmetry_A
    _geom_hbond_distance_DH
    _geom_hbond_distance_HA
    _geom_hbond_distance_DA
    _geom_hbond_angle_DHA
    _geom_hbond_publ_flag
    C13 H13 O2 4_465 0.93 2.35 3.245(2) 163 yes
    C15 H15 O3 3_575 0.93 2.56 3.485(2) 172 yes
    C17 H17A O1 3_575 0.96 2.42 3.269(2) 147 yes
    C3A H3A2 Cg4 2_645 0.97 2.96 3.914(3) 169 yes
_iucr_refine_instructions_details
;
TITL HA-100 in P21/n
CELL  0.71073   5.5215  16.1299  18.7112   90.000   93.980   90.000
ZERR     4.00   0.0003   0.0008   0.0009    0.000    0.005    0.000
LATT   1
SYMM  1/2 - X, 1/2 + Y, 1/2 - Z
SFAC  C    H    N    O    S
UNIT  68 68 12 12 4
MERG   2
OMIT    -4.00 180.00
OMIT     3   0  23
OMIT     2   1  24
OMIT    -1   3  13
OMIT     2  11  22
OMIT     5  16   3
OMIT     2   2   8
OMIT     1   3  27
OMIT     4   7  18
OMIT    -1   1  14
EADP  C1A C1B
EXYZ  C1A C1B
EADP  C2A C2B
EADP  C3A C3B
EXYZ  C3A C3B
EADP  C4A C4B
EXYZ  C4A C4B
EADP  C5A C5B
EXYZ  C5A C5B
EQIV $1 -x, -y+2, -z
HTAB C15 O3_$1
HTAB C17 O1_$1
EADP C2A C2B
FMAP   2
PLAN    3
ACTA
BOND   $H
CONF
L.S.  13
WGHT    0.058000    0.306800
FVAR       3.75948   0.77480
PART    1
C1A   1    1.293191    0.585814    0.061637    21.00000    0.05076    0.04311 =
         0.03788    0.00664    0.02129    0.01986
AFIX  23
H1A1  2    1.449286    0.613487    0.067446    21.00000   -1.20000
H1A2  2    1.227709    0.592676    0.012537    21.00000   -1.20000
AFIX   0
C2A   1    1.317872    0.494279    0.080837    21.00000    0.09231    0.04655 =
         0.04186    0.00390    0.02453    0.03519
AFIX  23
H2A1  2    1.202620    0.461274    0.051516    21.00000   -1.20000
H2A2  2    1.480619    0.474613    0.073936    21.00000   -1.20000
AFIX   0
C3A   1    1.266069    0.489374    0.157297    21.00000    0.11379    0.05088 =
         0.06157    0.02025    0.04317    0.04002
AFIX  23
H3A1  2    1.415390    0.494844    0.187429    21.00000   -1.20000
H3A2  2    1.193171    0.436268    0.167255    21.00000   -1.20000
AFIX   0
C4A   1    1.094280    0.558626    0.172577    21.00000    0.05225    0.04124 =
         0.03902    0.00938    0.01833    0.01306
AFIX  23
H4A1  2    0.928676    0.538459    0.172123    21.00000   -1.20000
H4A2  2    1.138138    0.583549    0.218854    21.00000   -1.20000
AFIX   0
C5A   1    1.121031    0.619971    0.113253    21.00000    0.03136    0.03717 =
         0.02495    0.00168    0.00612    0.00778
PART    2
C1B   1    1.293191    0.585814    0.061637   -21.00000    0.05076    0.04311 =
         0.03788    0.00664    0.02129    0.01986
AFIX  23
H1B1  2    1.409509    0.627079    0.048223   -21.00000   -1.20000
H1B2  2    1.207883    0.563297    0.018901   -21.00000   -1.20000
AFIX   0
C2B   1    1.412587    0.518094    0.108686   -21.00000    0.09231    0.04655 =
         0.04186    0.00390    0.02453    0.03519
AFIX  23
H2B1  2    1.458633    0.472580    0.078575   -21.00000   -1.20000
H2B2  2    1.559362    0.539943    0.133274   -21.00000   -1.20000
AFIX   0
C3B   1    1.266069    0.489374    0.157297   -21.00000    0.11379    0.05088 =
         0.06157    0.02025    0.04317    0.04002
AFIX  23
H3B1  2    1.360259    0.473261    0.200768   -21.00000   -1.20000
H3B2  2    1.176486    0.441423    0.138629   -21.00000   -1.20000
AFIX   0
C4B   1    1.094280    0.558626    0.172577   -21.00000    0.05225    0.04124 =
         0.03902    0.00938    0.01833    0.01306
AFIX  23
H4B1  2    0.928676    0.538459    0.172123   -21.00000   -1.20000
H4B2  2    1.138138    0.583549    0.218854   -21.00000   -1.20000
AFIX   0
C5B   1    1.121031    0.619971    0.113253   -21.00000    0.03136    0.03717 =
         0.02495    0.00168    0.00612    0.00778
PART    0
C6    1    0.714970    0.766707    0.135696    11.00000    0.02621    0.02988 =
         0.02410   -0.00219    0.00614    0.00312
C7    1    0.380362    0.854360    0.146638    11.00000    0.02752    0.03082 =
         0.02766   -0.00035    0.00548    0.00432
C8    1    0.425500    0.862892    0.069232    11.00000    0.02588    0.02868 =
         0.02806    0.00004    0.00646    0.00290
C9    1    0.566636    0.788763    0.256447    11.00000    0.02580    0.02793 =
         0.02264   -0.00124    0.00672    0.00451
C10   1    0.767593    0.818305    0.297036    11.00000    0.02664    0.03933 =
         0.02779   -0.00146    0.00692   -0.00459
AFIX  43
H10   2    0.892157    0.845030    0.275195    11.00000   -1.20000
AFIX   0
C11   1    0.780363    0.807451    0.370738    11.00000    0.03368    0.04337 =
         0.02824   -0.00507    0.00027   -0.00363
AFIX  43
H11   2    0.915680    0.826132    0.398494    11.00000   -1.20000
AFIX   0
C12   1    0.592657    0.768950    0.403151    11.00000    0.04162    0.03975 =
         0.02491    0.00267    0.00731    0.00281
AFIX  43
H12   2    0.599914    0.762832    0.452676    11.00000   -1.20000
AFIX   0
C13   1    0.394016    0.739588    0.361480    11.00000    0.03528    0.04144 =
         0.03320    0.00688    0.01196   -0.00597
AFIX  43
H13   2    0.269314    0.712884    0.383275    11.00000   -1.20000
AFIX   0
C14   1    0.378426    0.749471    0.287535    11.00000    0.02580    0.03645 =
         0.03276    0.00098    0.00245   -0.00314
AFIX  43
H14   2    0.244308    0.730063    0.259654    11.00000   -1.20000
AFIX   0
C15   1    0.286200    0.911529    0.025227    11.00000    0.02861    0.03148 =
         0.03027    0.00012    0.00597    0.00735
AFIX  43
H15   2    0.157270    0.940481    0.042758    11.00000   -1.20000
AFIX   0
C16   1    0.335973    0.919239   -0.050043    11.00000    0.03248    0.02606 =
         0.03172    0.00178    0.00322    0.00491
C17   1    0.196994    0.967476   -0.164235    11.00000    0.06212    0.05523 =
         0.02938    0.00691    0.00412    0.01933
AFIX 137
H17A  2    0.068155    0.999931   -0.187148    11.00000   -1.50000
H17B  2    0.193661    0.912702   -0.184350    11.00000   -1.50000
H17C  2    0.350131    0.993133   -0.171631    11.00000   -1.50000
AFIX   0
N1    3    1.020344    0.690198    0.103289    11.00000    0.04014    0.04319 =
         0.02713    0.00425    0.01174    0.01753
N2    3    0.869811    0.712792    0.158677    11.00000    0.03328    0.03761 =
         0.02516   -0.00043    0.00720    0.01208
N3    3    0.550946    0.801978    0.180157    11.00000    0.02543    0.03249 =
         0.02245   -0.00042    0.00518    0.00645
O1    4    0.221919    0.889056    0.176604    11.00000    0.03943    0.04975 =
         0.03330    0.00297    0.01237    0.01994
O2    4    0.511880    0.889641   -0.075514    11.00000    0.03962    0.04617 =
         0.03394    0.00385    0.00999    0.01603
O3    4    0.165355    0.962437   -0.088139    11.00000    0.04093    0.04588 =
         0.02939    0.00529    0.00356    0.01840
S1    5    0.674550    0.804159    0.047050    11.00000    0.03030    0.03510 =
         0.02404    0.00175    0.00729    0.01015
HKLF 4
REM  HA-100 in P21/n
REM R1 =  0.0504 for    3958 Fo > 4sig(Fo)  and  0.0770 for all    5503 data
REM    222 parameters refined using      0 restraints
END
WGHT      0.0579      0.3127
REM Highest difference peak  0.374,  deepest hole -0.318,  1-sigma level  0.056
Q1    1   0.6203  0.8564  0.0637  11.00000  0.05    0.37
Q2    1   1.2175  0.6108  0.0875  11.00000  0.05    0.35
Q3    1   0.3247  0.9144 -0.0092  11.00000  0.05    0.34
;
