# Supplementary material for: Crystal structure of methyl (2Z)-2-[(2Z)-2-(2-cyclo­pentyl­idenehydrazin-1-yl­idene)-4-oxo-3-phenyl-1,3-thia­zolidin-5-yl­idene]ethano­ate
Source: Acta Crystallogr E Crystallogr Commun. 2015 Sep 26;71(Pt 10):o776–7. doi: 10.1107/S2056989015017454 (PMC4647441; doi:10.1107/S2056989015017454)
Supplement: Supplementary file 2 [file e-71-0o776-Isup2.hkl]

#
# h,k,l, Fc-squared, Fo-squared, sigma(Fo-squared), status flag
#
data_I
_shelx_title ' HA-100 in P21/n'
_shelx_refln_list_code          4
_shelx_F_calc_maximum      183.96
_exptl_crystal_F_000       720.00
_reflns_d_resolution_high  0.6567

loop_
 _space_group_symop_operation_xyz
 'x, y, z'
 '-x+1/2, y+1/2, -z+1/2'
 '-x, -y, -z'
 'x-1/2, -y-1/2, z-1/2'

_cell_length_a     5.5215
_cell_length_b    16.1299
_cell_length_c    18.7112
_cell_angle_alpha  90.000
_cell_angle_beta   93.980
_cell_angle_gamma  90.000

_shelx_F_squared_multiplier     1.000

loop_
 _refln_index_h
 _refln_index_k
 _refln_index_l
 _refln_F_squared_calc
 _refln_F_squared_meas
 _refln_F_squared_sigma
 _refln_observed_status
   2   0   0       4943.38       4767.50        48.91 o
   4   0   0        125.28         99.87        10.24 o
   6   0   0          8.29          0.55         6.48 o
   8   0   0          5.75          4.94         5.80 o
   1   1   0       4277.68       4644.52        96.32 o
   2   1   0        283.84        284.60        12.12 o
   3   1   0        388.10        403.79        12.62 o
   4   1   0         17.81         17.48         4.03 o
   5   1   0         93.96        100.05         9.00 o
   6   1   0        304.31        305.28        17.23 o
   7   1   0          9.86          7.74         7.38 o
   8   1   0         51.48         46.59         9.39 o
   1   2   0         91.48         97.94         7.59 o
   2   2   0       1034.46       1062.32        37.43 o
   3   2   0        147.23        148.12         8.12 o
   4   2   0        161.88        157.41         9.66 o
   5   2   0         39.47         30.45         5.28 o
   6   2   0         12.95         10.05         4.68 o
   7   2   0         31.04         38.65        14.16 o
   8   2   0          0.28         -0.26         6.04 o
   1   3   0      17684.10      18352.33       144.14 o
   2   3   0          3.92         -1.82         2.74 o
   3   3   0        641.82        687.14        16.63 o
   4   3   0         21.29         21.88         4.62 o
   5   3   0         35.04         35.91         5.55 o
   6   3   0        301.44        272.81        15.88 o
   7   3   0         20.51         24.31         7.77 o
   8   3   0          3.25          5.55         6.09 o
   0   4   0       2994.91       2945.36        22.88 o
   1   4   0      17689.11      17947.06       108.83 o
   2   4   0        251.94        211.99         6.40 o
   3   4   0        627.49        698.89        13.69 o
   4   4   0        335.09        314.25        13.45 o
   5   4   0         10.21         -0.35         8.62 o
   6   4   0          0.00         10.29         9.04 o
   7   4   0        188.32        190.34        15.06 o
   8   4   0          3.84          7.41         6.55 o
   1   5   0        424.71        468.71         8.33 o
   2   5   0        362.49        400.85        15.92 o
   3   5   0         65.37         60.04         4.32 o
   4   5   0         54.17         40.95         5.22 o
   5   5   0         18.14         14.91         4.76 o
   6   5   0         26.58         31.47         6.39 o
   7   5   0          0.00         -0.91         5.63 o
   8   5   0          3.72          0.07         5.90 o
   0   6   0        536.39        647.55        13.39 o
   1   6   0       2588.18       2561.11        37.73 o
   2   6   0          0.61          2.30         1.50 o
   3   6   0         55.60         63.61         4.67 o
   4   6   0         92.36         88.99         6.49 o
   5   6   0        341.43        324.27        15.78 o
   6   6   0         25.68         17.12         5.31 o
   7   6   0         23.83         28.32         9.26 o
   8   6   0         13.74         14.59         8.76 o
   1   7   0       2471.31       2348.11        14.50 o
   2   7   0       1471.58       1389.35        47.58 o
   3   7   0        610.24        597.60        20.39 o
   4   7   0        119.27        135.87         7.53 o
   5   7   0        144.29        162.03        15.74 o
   6   7   0          0.51         -5.17        11.78 o
   7   7   0          2.01          8.46         7.48 o
   0   8   0        222.77        232.40         9.35 o
   1   8   0       2116.27       2037.33        15.51 o
   2   8   0        252.95        236.50         6.08 o
   3   8   0        393.48        390.73        11.24 o
   4   8   0         62.34         69.33         5.73 o
   5   8   0          2.00          1.38         3.78 o
   6   8   0        141.36        124.68        11.36 o
   7   8   0         30.61         28.30         7.01 o
   1   9   0        641.21        687.90         9.47 o
   2   9   0        458.53        474.16        10.20 o
   3   9   0          3.91          5.71         2.69 o
   4   9   0        657.63        675.63        17.10 o
   5   9   0          3.76          3.35         3.07 o
   6   9   0         29.01         32.12         7.19 o
   7   9   0          3.49         -8.91         8.58 o
   0  10   0       3522.33       3375.40        39.40 o
   1  10   0        621.01        549.69        12.89 o
   2  10   0        396.50        378.65         9.32 o
   3  10   0        309.64        320.91        10.84 o
   4  10   0        493.29        488.29        14.58 o
   5  10   0         18.34         18.78         3.84 o
   6  10   0        108.64        115.58        11.21 o
   7  10   0          2.00         30.59        11.69 o
   1  11   0         11.82          9.58         1.57 o
   2  11   0       1585.52       1436.99       105.94 o
   3  11   0          7.74          5.48         3.58 o
   4  11   0         63.95         83.84         6.81 o
   5  11   0        194.75        182.92        10.10 o
   6  11   0         16.71         24.41        10.86 o
   0  12   0        565.52        573.27        28.15 o
   1  12   0         44.11         52.80         3.59 o
   2  12   0        254.43        250.86        18.49 o
   3  12   0        151.53        160.39         9.59 o
   4  12   0         57.61         49.01         7.17 o
   5  12   0         38.10         37.97         5.36 o
   6  12   0         23.71         19.62         8.75 o
   1  13   0        182.51        157.58         6.17 o
   2  13   0        225.41        233.90        11.90 o
   3  13   0         94.57         82.55        16.12 o
   4  13   0          3.89          5.23         2.98 o
   5  13   0          6.77          4.98         5.24 o
   6  13   0          0.95         -8.16         7.68 o
   0  14   0         30.21         30.14         4.36 o
   1  14   0        558.25        536.92        16.68 o
   2  14   0         65.18         84.74         7.76 o
   3  14   0         27.22         37.85         5.42 o
   4  14   0        209.83        195.24        13.48 o
   5  14   0          6.79         14.76         5.12 o
   6  14   0          5.08         13.00         5.81 o
   1  15   0        448.84        454.87        16.32 o
   2  15   0        343.25        336.61        15.26 o
   3  15   0        155.31        148.85        11.22 o
   4  15   0         98.24         96.20        14.16 o
   5  15   0          5.31          0.14         5.59 o
   6  15   0          1.33          1.03         8.14 o
   0  16   0        214.59        239.60        21.57 o
   1  16   0         11.05          6.59         2.88 o
   2  16   0          0.03          0.73         6.10 o
   3  16   0          9.19          9.72         6.87 o
   4  16   0          0.39         -0.31         3.51 o
   5  16   0          5.87         -3.41         5.81 o
   6  16   0          5.01         19.97         8.31 o
   1  17   0         69.82         72.51        12.59 o
   2  17   0          8.56          7.03         4.89 o
   3  17   0         91.37         80.04         8.98 o
   4  17   0         38.87         43.68         7.12 o
   5  17   0          5.21          9.10         7.57 o
   0  18   0        510.53        555.55        35.25 o
   1  18   0        113.92        119.99        12.54 o
   2  18   0        108.54        117.80        16.45 o
   3  18   0          7.58         10.68         4.03 o
   4  18   0          6.45          7.27         4.19 o
   5  18   0          4.71          5.89         6.55 o
   1  19   0          1.16         -1.27         4.61 o
   2  19   0          2.94          1.90         5.84 o
   3  19   0         22.22         22.83         8.74 o
   4  19   0          0.59         -5.94         3.79 o
   5  19   0         23.37         30.42         6.74 o
   0  20   0        110.78        111.44        17.28 o
   1  20   0         41.84         51.70         9.23 o
   2  20   0          2.09          0.41         6.42 o
   3  20   0        103.84        108.05        16.99 o
   4  20   0         27.82         24.79         8.98 o
   1  21   0          0.96          3.75         5.11 o
   2  21   0         36.48         27.04        13.48 o
   3  21   0          0.25         -6.21         6.91 o
   4  21   0          0.09         -2.87         4.81 o
   0  22   0          0.17          0.71         6.66 o
   1  22   0        102.64        105.71        12.88 o
   2  22   0         13.94          3.36         6.70 o
   3  22   0          3.31         15.64         7.42 o
   1  23   0         14.60         24.26         7.35 o
  -7   0   1          9.15         11.59         8.72 o
  -5   0   1       1199.46       1184.41        41.29 o
  -3   0   1        954.37        999.71        27.44 o
  -1   0   1       1541.75       1473.14        18.12 o
   1   0   1        248.73        209.33        49.82 o
   3   0   1         99.63         92.81         9.31 o
   5   0   1        637.95        658.65        30.77 o
   7   0   1        268.43        271.92        26.38 o
  -8   1   1          8.18          3.53         6.99 o
  -7   1   1        183.48        175.87        14.32 o
  -6   1   1        171.30        152.94        12.39 o
  -5   1   1         11.35         12.67         5.15 o
  -4   1   1         16.49          9.86         8.11 o
  -3   1   1         21.43         26.80         4.05 o
  -2   1   1        739.23        777.30        37.14 o
  -1   1   1       3349.94       3542.71        42.48 o
   1   1   1        964.86       1069.42        50.47 o
   2   1   1         60.61         53.77        11.28 o
   3   1   1        180.21        169.69         8.53 o
   4   1   1          4.10          4.98         3.57 o
   5   1   1        668.31        655.93        22.14 o
   6   1   1         26.92         15.56         7.21 o
   7   1   1         23.96         30.00         7.25 o
   8   1   1         24.37          8.46         7.33 o
  -8   2   1         40.06         48.00         9.15 o
  -7   2   1          0.01         -5.35         5.01 o
  -6   2   1        365.22        364.67        18.66 o
  -5   2   1        902.41        872.11        25.19 o
  -4   2   1       1236.01       1189.13        30.01 o
  -3   2   1       1111.74       1094.32        29.27 o
  -2   2   1       1318.74       1440.38        27.31 o
  -1   2   1       1936.21       2070.39        29.31 o
   1   2   1       5304.25       5557.39        36.99 o
   2   2   1        827.69       1023.77        24.48 o
   3   2   1        593.08        588.36        15.30 o
   4   2   1        163.04        147.48         9.55 o
   5   2   1          0.83          2.45        10.23 o
   6   2   1          0.14         -6.04        18.81 o
   7   2   1         18.57         16.28         6.20 o
   8   2   1          0.04          3.67         5.43 o
  -8   3   1         11.58         23.35         9.54 o
  -7   3   1         31.81         51.61        20.48 o
  -6   3   1         85.46         94.26        10.39 o
  -5   3   1         71.71         69.28         7.59 o
  -4   3   1         22.03         32.08         5.16 o
  -3   3   1         17.07          7.44         8.03 o
  -2   3   1        113.00        149.10         5.28 o
  -1   3   1       4209.33       4113.24       108.20 o
   0   3   1       2623.93       2796.65        23.11 o
   1   3   1      33842.45      34703.48       149.82 o
   2   3   1        652.17        716.29        17.91 o
   3   3   1         37.41         35.40         3.76 o
   4   3   1          0.00         -3.57         4.08 o
   5   3   1        433.33        398.17        17.21 o
   6   3   1          0.02         -9.64         5.89 o
   7   3   1          0.11          1.55         4.70 o
   8   3   1         65.81         59.44        14.10 o
  -8   4   1         40.04         45.38        11.77 o
  -7   4   1          9.01          3.01         4.44 o
  -6   4   1         90.08         92.59         9.70 o
  -5   4   1         95.56         93.44         9.03 o
  -4   4   1        568.79        613.76        18.45 o
  -3   4   1          7.29          6.69         2.61 o
  -2   4   1       1243.76       1101.71        18.55 o
  -1   4   1        124.85        172.11         5.56 o
   0   4   1      12168.76      12035.02        35.51 o
   1   4   1       9806.87      10120.41        32.37 o
   2   4   1        224.00        270.25        21.86 o
   3   4   1         57.76         46.58         4.57 o
   4   4   1        794.40        821.05        21.84 o
   5   4   1          0.16         -4.44         4.18 o
   6   4   1          5.47         -0.23         3.99 o
   7   4   1          0.19          4.89         4.55 o
   8   4   1         12.73         22.68        10.44 o
  -8   5   1         12.26         11.09         7.44 o
  -7   5   1         26.93         33.52         7.31 o
  -6   5   1         21.33         17.48         4.79 o
  -5   5   1          7.49         12.12         5.05 o
  -4   5   1          5.19          3.74         6.77 o
  -3   5   1        619.60        597.89        15.26 o
  -2   5   1        356.18        394.40         8.53 o
  -1   5   1        828.24        863.33        23.12 o
   0   5   1        999.40       1123.57        10.78 o
   1   5   1        368.72        440.18         7.09 o
   2   5   1       4079.66       4218.47        40.67 o
   3   5   1         36.37         21.88         3.14 o
   4   5   1       1236.47       1189.02        26.57 o
   5   5   1        168.92        139.77        10.49 o
   6   5   1        187.04        175.52        13.41 o
   7   5   1         66.28         62.71         8.99 o
   8   5   1         63.94         61.57        14.14 o
  -7   6   1         13.55          7.58         5.03 o
  -6   6   1          4.19          1.18         4.41 o
  -5   6   1        120.13        117.29        10.19 o
  -4   6   1       1354.10       1367.38        59.92 o
  -3   6   1        327.75        285.01         9.07 o
  -2   6   1       1800.33       1949.19        29.16 o
  -1   6   1       2316.03       2175.05       124.62 o
   0   6   1          2.17          4.67         1.32 o
   1   6   1        153.36        203.79         4.98 o
   2   6   1       3655.21       3444.07       138.36 o
   3   6   1        111.16         92.78         5.52 o
   4   6   1        175.49        162.28         9.03 o
   5   6   1        333.62        333.67        31.45 o
   6   6   1          0.08          5.83         6.03 o
   7   6   1          4.17          2.94        11.01 o
   8   6   1          2.52         15.75         8.64 o
  -7   7   1         10.33          9.08         5.09 o
  -6   7   1        116.76        109.96        10.71 o
  -5   7   1        142.14        155.47        11.31 o
  -4   7   1         21.96         18.73         5.03 o
  -3   7   1         11.93         10.86         2.63 o
  -2   7   1          9.73         15.75         2.15 o
  -1   7   1        556.22        508.93        42.81 o
   0   7   1        289.78        278.14         5.56 o
   1   7   1        453.61        502.09         8.23 o
   2   7   1       3392.48       3691.80        86.28 o
   3   7   1        116.41        103.78         6.05 o
   4   7   1        142.17        135.49         7.91 o
   5   7   1          2.86         -0.04         4.61 o
   6   7   1        224.20        218.43        17.86 o
   7   7   1         33.91         29.45         6.66 o
   8   7   1          9.85          1.95         7.08 o
  -7   8   1         15.98         16.39         5.80 o
  -6   8   1          0.78         10.88         4.86 o
  -5   8   1         21.27         22.85         5.25 o
  -4   8   1         67.06         77.79         5.91 o
  -3   8   1        939.62        941.54        19.08 o
  -2   8   1         66.67         55.23         3.65 o
  -1   8   1       2700.28       2641.95        78.93 o
   0   8   1         89.33         90.49         4.26 o
   1   8   1       3344.62       3449.77        21.93 o
   2   8   1         17.90         22.24         4.65 o
   3   8   1       1392.17       1387.68        36.52 o
   4   8   1         98.87         89.69         6.48 o
   5   8   1         78.89         97.40         9.19 o
   6   8   1          0.33         -0.68         5.33 o
   7   8   1          0.54          7.01         4.75 o
  -7   9   1         81.43         68.72        14.71 o
  -6   9   1          4.56          9.63         4.82 o
  -5   9   1        246.19        258.35        11.77 o
  -4   9   1        255.04        226.76         9.97 o
  -3   9   1         45.56         46.43         4.09 o
  -2   9   1       1694.43       1581.92        49.92 o
  -1   9   1        637.74        635.49        23.34 o
   0   9   1          7.83          4.26         2.54 o
   1   9   1         42.82         72.68         3.55 o
   2   9   1        781.41        741.41        18.61 o
   3   9   1       1149.73       1111.20        45.10 o
   4   9   1        424.02        423.59        13.74 o
   5   9   1         73.23         67.69         6.62 o
   6   9   1          8.13          7.78         4.30 o
   7   9   1         23.00         22.87         6.42 o
  -7  10   1          1.50          9.35         8.76 o
  -6  10   1          2.71          8.41         6.87 o
  -5  10   1        150.78        170.13        10.04 o
  -4  10   1        161.22        169.76         8.67 o
  -3  10   1         44.39         40.38         3.87 o
  -2  10   1         47.60         36.27         2.57 o
  -1  10   1       1402.28       1300.77        68.12 o
   0  10   1          3.92          1.98         2.27 o
   1  10   1        209.25        178.81         5.61 o
   2  10   1          9.09         10.69         3.61 o
   3  10   1       2526.17       2380.99       121.20 o
   4  10   1         53.18         47.12         5.09 o
   5  10   1        312.43        330.25        17.96 o
   6  10   1          0.51         -3.59         3.92 o
   7  10   1          5.35          5.74         6.79 o
  -6  11   1          0.23         -7.04         8.13 o
  -5  11   1        103.34        113.19         8.20 o
  -4  11   1         56.09         50.67         5.14 o
  -3  11   1         14.29         10.56         2.71 o
  -2  11   1         22.98         16.72         2.14 o
  -1  11   1        348.74        307.47        13.47 o
   0  11   1         25.90         28.71         2.64 o
   1  11   1        122.84        128.15         5.38 o
   2  11   1         97.27         88.93         7.34 o
   3  11   1         76.99         88.09         8.21 o
   4  11   1          1.02          1.78         3.36 o
   5  11   1         50.58         59.80         6.43 o
   6  11   1         43.10         39.24         7.13 o
  -6  12   1         55.71         65.24        14.21 o
  -5  12   1         75.71         67.96        14.07 o
  -4  12   1         96.17        102.02         6.92 o
  -3  12   1        536.45        549.91        17.20 o
  -2  12   1       1931.73       1895.80        53.11 o
  -1  12   1        269.92        259.77        12.78 o
   0  12   1         79.88         66.30         4.09 o
   1  12   1        311.41        307.92        12.76 o
   2  12   1        158.04        161.15        15.09 o
   3  12   1         27.41         23.07         3.49 o
   4  12   1          9.24         10.09         3.25 o
   5  12   1          0.14          4.77         3.43 o
   6  12   1          0.13          1.28         6.26 o
  -6  13   1         46.60         43.76        11.76 o
  -5  13   1         50.96         47.60        13.48 o
  -4  13   1          4.07          5.51         3.39 o
  -3  13   1        468.56        498.93        16.25 o
  -2  13   1        187.11        182.55        10.69 o
  -1  13   1         37.15         33.84         2.61 o
   0  13   1        333.99        286.82         7.92 o
   1  13   1         57.10         59.31         4.21 o
   2  13   1          1.12          4.62         5.65 o
   3  13   1          0.33          5.56         2.52 o
   4  13   1         14.36         13.81         3.43 o
   5  13   1          5.05          7.48         4.92 o
   6  13   1         68.18         67.35         9.69 o
  -6  14   1          1.08          0.63         9.03 o
  -5  14   1          7.11          1.98         3.85 o
  -4  14   1        240.59        275.01        21.59 o
  -3  14   1          1.21          3.26         3.33 o
  -2  14   1        351.20        348.52        15.18 o
  -1  14   1         40.61         43.87        11.25 o
   0  14   1         16.80         16.13         2.36 o
   1  14   1        150.19        137.75         6.17 o
   2  14   1        196.73        193.54        11.22 o
   3  14   1        421.60        446.09        17.12 o
   4  14   1        217.57        234.93        14.87 o
   5  14   1          6.59         16.11         8.83 o
   6  14   1          1.88          4.52         4.25 o
  -6  15   1         28.88         26.77         9.31 o
  -5  15   1          3.10         -1.82         5.15 o
  -4  15   1        185.48        191.86        13.45 o
  -3  15   1          7.72          6.02         3.90 o
  -2  15   1         40.31         36.64         5.78 o
  -1  15   1        223.26        212.53        11.42 o
   0  15   1          8.08          6.30         1.82 o
   1  15   1          3.57          9.32         8.28 o
   2  15   1          3.15         -1.88         2.98 o
   3  15   1         50.20         48.09         6.16 o
   4  15   1         19.88         15.12         6.94 o
   5  15   1         27.11         22.83         6.44 o
   6  15   1          1.21          3.17         4.91 o
  -5  16   1         75.07         78.60         9.76 o
  -4  16   1         14.08          3.05         4.10 o
  -3  16   1        331.18        313.82        16.20 o
  -2  16   1         58.79         50.87        11.25 o
  -1  16   1         14.17          7.81         3.23 o
   0  16   1        103.54        105.76         7.05 o
   1  16   1         44.53         35.81         4.98 o
   2  16   1        176.20        164.84        11.21 o
   3  16   1         11.83          9.54         4.18 o
   4  16   1         46.72         33.81         9.17 o
   5  16   1          0.32          0.02         5.21 o
   6  16   1          7.80          5.80         5.04 o
  -5  17   1          1.74         -5.75         4.77 o
  -4  17   1          7.78         -1.83         3.87 o
  -3  17   1         14.93         22.01         8.27 o
  -2  17   1         12.86          9.52         3.73 o
  -1  17   1         11.73         15.89         3.68 o
   0  17   1        258.62        259.30        16.80 o
   1  17   1        131.05        134.09        16.71 o
   2  17   1         10.49         11.52         4.09 o
   3  17   1         27.48         25.98         5.19 o
   4  17   1        156.59        159.15        12.93 o
   5  17   1         83.66        112.46        17.18 o
  -5  18   1          3.87         -1.96         3.28 o
  -4  18   1         25.87         14.97         5.01 o
  -3  18   1        422.77        426.49        20.04 o
  -2  18   1          0.25         -2.99         3.73 o
  -1  18   1        218.02        241.62        16.74 o
   0  18   1          0.75          2.60         6.86 o
   1  18   1         13.81          5.01         6.84 o
   2  18   1        363.57        433.48        30.50 o
   3  18   1         65.95         73.90        12.46 o
   4  18   1          8.31         16.52         4.92 o
   5  18   1          0.59          5.48         4.97 o
  -5  19   1         10.16          9.53         4.61 o
  -4  19   1         10.46         13.06         4.63 o
  -3  19   1        136.43        134.54        11.81 o
  -2  19   1         47.43         41.90        10.74 o
  -1  19   1         89.87        103.75        11.81 o
   0  19   1         40.06         50.83         8.89 o
   1  19   1        115.56        136.28        14.06 o
   2  19   1         13.30         17.29         8.55 o
   3  19   1         10.06         21.25         8.42 o
   4  19   1         21.56         14.57         5.12 o
   5  19   1         42.07         37.17         7.36 o
  -4  20   1         23.36         19.08         7.64 o
  -3  20   1         42.07         45.23        11.44 o
  -2  20   1          0.02          7.31         6.53 o
  -1  20   1          4.52         14.11         5.98 o
   0  20   1          7.61          4.51         5.56 o
   1  20   1         77.14         95.42        12.21 o
   2  20   1          2.15         10.57         7.69 o
   3  20   1         44.31         73.79        14.42 o
   4  20   1         75.06         79.45        15.24 o
  -4  21   1         39.70         33.33        11.01 o
  -3  21   1          0.02         -4.28         7.07 o
  -2  21   1         22.92         30.81         7.61 o
  -1  21   1         96.16        131.51        13.94 o
   0  21   1         73.81         74.96        10.99 o
   1  21   1        154.04        167.14        15.87 o
   2  21   1          9.78         23.24        10.62 o
   3  21   1          0.23         -5.56         6.50 o
  -3  22   1         39.27         46.15        11.65 o
  -2  22   1        100.68        119.94        13.89 o
  -1  22   1          4.77          6.64         6.08 o
   0  22   1         56.69         57.55         9.66 o
   1  22   1          6.11         12.34         5.47 o
   2  22   1         12.22         21.13         8.46 o
   3  22   1          0.97          7.41         6.94 o
  -2  23   1          4.11         -5.27         7.09 o
  -1  23   1          5.68         18.56         9.59 o
   0  23   1         25.72         17.49         6.04 o
   1  23   1          0.46          8.73         5.34 o
  -8   0   2         55.85         47.98        13.02 o
  -6   0   2       1076.23       1030.53        42.55 o
  -4   0   2        132.24        145.17        12.57 o
  -2   0   2         51.92         58.21         5.96 o
   2   0   2        585.97        567.32        17.76 o
   4   0   2         96.17         83.42        11.07 o
   6   0   2        136.81        129.73        15.50 o
  -8   1   2         48.45         42.35        15.96 o
  -7   1   2         20.68         20.37         5.86 o
  -6   1   2        279.88        267.02        15.95 o
  -5   1   2          1.30          4.57         3.64 o
  -4   1   2        328.62        292.36        25.05 o
  -3   1   2         36.24         34.57         3.92 o
  -2   1   2        826.99        789.73        10.93 o
  -1   1   2       7277.28       7403.30        46.47 o
   1   1   2       3480.20       3416.57        30.85 o
   2   1   2        573.60        673.92        14.00 o
   3   1   2         88.61         95.10         7.02 o
   4   1   2        646.81        649.24        19.40 o
   5   1   2        567.14        568.41        23.09 o
   6   1   2          4.57         -9.64         6.11 o
   7   1   2         55.33         52.64         8.91 o
  -8   2   2          7.33          6.38         4.95 o
  -7   2   2         27.30         20.64         5.67 o
  -6   2   2        620.15        661.75        41.11 o
  -5   2   2          6.02          3.67         4.39 o
  -4   2   2        676.01        653.48        18.77 o
  -3   2   2        201.37        200.94        10.67 o
  -2   2   2       1669.51       1725.59        15.43 o
  -1   2   2       3511.99       3514.17        20.35 o
   0   2   2       2004.62       2334.31       139.48 o
   1   2   2       4902.90       5116.97        29.54 o
   2   2   2       2312.42       2486.66        84.78 o
   3   2   2       1545.48       1696.23        56.26 o
   4   2   2        511.92        577.77        20.05 o
   5   2   2        320.13        317.13        15.69 o
   6   2   2         36.25         35.21         6.21 o
   7   2   2          6.03          3.68        16.64 o
   8   2   2          8.06         18.79         9.14 o
  -8   3   2          2.76          3.20         5.87 o
  -7   3   2         93.22         82.38        10.30 o
  -6   3   2        400.41        366.56        18.69 o
  -5   3   2        150.89        139.79        10.18 o
  -4   3   2       1397.42       1335.54        26.60 o
  -3   3   2        367.16        343.25        11.49 o
  -2   3   2       2116.63       2266.35        32.05 o
  -1   3   2       4064.87       4163.69        35.52 o
   0   3   2        192.82        261.01        20.70 o
   1   3   2      11655.33      11981.83        86.52 o
   2   3   2       2953.04       3046.18       112.30 o
   3   3   2        961.79        955.92        35.52 o
   4   3   2        157.38        150.71         9.98 o
   5   3   2        286.98        292.71        15.60 o
   6   3   2        311.75        300.93        19.49 o
   7   3   2         73.84         82.54        10.66 o
   8   3   2         25.99         30.27        11.82 o
  -8   4   2          1.55         -0.93         5.75 o
  -7   4   2         84.47         87.63        10.47 o
  -6   4   2         40.14         36.85         7.24 o
  -5   4   2       1851.37       1705.50        43.36 o
  -4   4   2         99.37        129.30        16.02 o
  -3   4   2         97.83         93.28         5.10 o
  -2   4   2        715.91        668.86        10.69 o
  -1   4   2        759.65        898.90        10.35 o
   0   4   2       3110.92       3004.09        16.09 o
   1   4   2       6625.83       6811.26        43.74 o
   2   4   2        145.45        177.46         7.52 o
   3   4   2         75.12         57.34         6.42 o
   4   4   2        140.93        147.93         9.84 o
   5   4   2        122.82        116.83        10.10 o
   6   4   2          0.95          4.25         8.86 o
   7   4   2         41.15         43.11         8.24 o
   8   4   2          1.43          4.86         6.69 o
  -8   5   2          0.59        -11.47         8.19 o
  -7   5   2        273.05        272.32        17.77 o
  -6   5   2         25.55         27.16         6.10 o
  -5   5   2        208.45        239.29        13.97 o
  -4   5   2        200.93        211.75        21.57 o
  -3   5   2       1083.13       1016.42        17.39 o
  -2   5   2         25.05         46.67         3.13 o
  -1   5   2         14.15         14.39         3.45 o
   0   5   2       5324.38       5359.70        29.29 o
   1   5   2       2305.97       2338.05        17.39 o
   2   5   2         47.53         81.24         5.62 o
   3   5   2        111.11         95.32         5.68 o
   4   5   2        850.40        812.68        18.59 o
   5   5   2          0.35         -3.29         4.17 o
   6   5   2         62.41         64.74         8.69 o
   7   5   2         59.22         76.58        10.59 o
   8   5   2          0.00         14.02         9.11 o
  -7   6   2         31.10         31.96         7.37 o
  -6   6   2        132.86        116.94        10.73 o
  -5   6   2       1722.16       1717.69        54.07 o
  -4   6   2         90.70         88.72         7.72 o
  -3   6   2        219.99        200.81         7.43 o
  -2   6   2        118.68         95.08         4.80 o
  -1   6   2       2590.88       2636.20        89.04 o
   0   6   2        130.33        114.91         3.71 o
   1   6   2       2894.28       2796.55        20.75 o
   2   6   2        652.84        708.23        36.68 o
   3   6   2        544.58        561.70        13.44 o
   4   6   2        149.52        138.72         7.96 o
   5   6   2        124.50        138.27        10.88 o
   6   6   2         37.88         36.16         8.00 o
   7   6   2          8.66         16.93         6.25 o
  -7   7   2        144.73        165.15        14.18 o
  -6   7   2         12.46         10.78         4.76 o
  -5   7   2        107.92        124.44        10.17 o
  -4   7   2        386.23        398.22        14.91 o
  -3   7   2        237.41        242.04         8.26 o
  -2   7   2       2508.06       2592.06        39.09 o
  -1   7   2         72.24         61.60         4.69 o
   0   7   2         58.36         66.48         3.72 o
   1   7   2        259.58        267.80         6.45 o
   2   7   2       5465.24       5667.29        69.50 o
   3   7   2        840.96        894.84        31.51 o
   4   7   2       1415.88       1425.49        24.57 o
   5   7   2        125.55        111.45         9.94 o
   6   7   2        273.94        272.60        16.81 o
   7   7   2          0.80          0.32         4.46 o
  -7   8   2          0.01         17.34         9.71 o
  -6   8   2        532.85        548.20        22.54 o
  -5   8   2         17.46         18.25         5.10 o
  -4   8   2         23.23         23.02         3.74 o
  -3   8   2          6.43          4.54         1.93 o
  -2   8   2        163.64        178.58         9.39 o
  -1   8   2        604.67        576.82        13.88 o
   0   8   2        385.43        302.04         7.21 o
   1   8   2          3.45          0.26         2.31 o
   2   8   2       2344.35       2285.02        31.20 o
   3   8   2          0.11          5.19         3.15 o
   4   8   2        115.88        107.68         7.15 o
   5   8   2         61.39         66.81         6.79 o
   6   8   2          6.75         15.31         6.72 o
   7   8   2          0.06          4.08        16.21 o
  -7   9   2         11.56         13.33         9.12 o
  -6   9   2         32.08         38.69         7.30 o
  -5   9   2          0.42          1.53         2.70 o
  -4   9   2        104.11        115.04         7.14 o
  -3   9   2        142.19        160.03         8.81 o
  -2   9   2          1.29          2.72         0.81 o
  -1   9   2         12.75         14.64         3.26 o
   0   9   2       1832.02       1757.92        18.78 o
   1   9   2        108.14        103.96         5.55 o
   2   9   2         49.10         51.06         5.41 o
   3   9   2         87.22         99.01        12.50 o
   4   9   2        119.89        105.26         7.27 o
   5   9   2          0.04         -1.51         3.46 o
   6   9   2        146.39        145.98        12.85 o
   7   9   2          2.78         -2.37         4.64 o
  -7  10   2         19.65         13.45         7.93 o
  -6  10   2        312.09        310.33        27.60 o
  -5  10   2          9.94         10.23         3.20 o
  -4  10   2        132.17        129.91         7.35 o
  -3  10   2        214.62        200.94         8.97 o
  -2  10   2          0.63          3.20         2.28 o
  -1  10   2         62.15         70.06         5.78 o
   0  10   2        572.33        538.40        10.97 o
   1  10   2        120.09        112.82         6.54 o
   2  10   2        728.03        774.64        19.48 o
   3  10   2        354.24        366.78        17.74 o
   4  10   2          9.07          5.74         2.97 o
   5  10   2         81.75         71.93         7.09 o
   6  10   2         52.45         55.17         8.00 o
   7  10   2          4.84          1.13         6.96 o
  -6  11   2          6.64         19.08        10.77 o
  -5  11   2         41.04         46.94         7.34 o
  -4  11   2          2.70          4.50         2.41 o
  -3  11   2         37.59         36.03         3.97 o
  -2  11   2          5.70          6.36         2.16 o
  -1  11   2        264.93        237.58        13.45 o
   0  11   2        238.51        251.89         7.23 o
   1  11   2          2.24          1.64         2.07 o
   2  11   2        199.79        188.63        10.50 o
   3  11   2        952.75        954.07        38.68 o
   4  11   2        986.44        942.53        30.00 o
   5  11   2        197.80        209.68        11.11 o
   6  11   2          3.83          1.13         3.58 o
  -6  12   2        121.57        141.25        19.48 o
  -5  12   2        220.52        247.35        25.56 o
  -4  12   2         82.15         87.85         6.35 o
  -3  12   2         25.28         29.66         4.29 o
  -2  12   2          0.21          2.68         4.21 o
  -1  12   2        275.78        291.53        12.12 o
   0  12   2          3.67          7.95         1.83 o
   1  12   2        195.54        174.47         8.68 o
   2  12   2          0.25          3.79         3.71 o
   3  12   2          8.17         17.10         3.96 o
   4  12   2         25.03         22.51         4.22 o
   5  12   2         36.88         44.14         5.82 o
   6  12   2          5.67         -2.41         7.75 o
  -6  13   2          0.28          1.33         6.86 o
  -5  13   2         12.90          8.83         4.61 o
  -4  13   2          9.71         20.29         7.93 o
  -3  13   2        232.02        223.34         9.06 o
  -2  13   2         18.63         20.39         3.18 o
  -1  13   2        102.31        111.12        13.07 o
   0  13   2        989.19        976.03        21.75 o
   1  13   2          0.68          2.83         2.25 o
   2  13   2          0.57         -2.79         4.87 o
   3  13   2       1078.47       1137.85        57.48 o
   4  13   2        520.41        494.33        17.92 o
   5  13   2        260.23        254.70        12.91 o
   6  13   2         14.86         14.22         5.45 o
  -6  14   2          0.16          2.92         5.05 o
  -5  14   2         86.14         84.38        13.36 o
  -4  14   2          7.73         14.47         4.50 o
  -3  14   2          4.45          2.90         3.15 o
  -2  14   2        504.09        495.78        13.06 o
  -1  14   2         29.04         26.04         6.93 o
   0  14   2          2.62          2.99         2.11 o
   1  14   2       1051.77       1088.18        22.24 o
   2  14   2          0.64         -0.22         5.67 o
   3  14   2        264.55        312.74        24.19 o
   4  14   2          0.27          0.54         2.88 o
   5  14   2        106.27        105.27        11.07 o
   6  14   2         13.22         14.16         5.43 o
  -6  15   2          9.94         16.90         8.95 o
  -5  15   2         39.08         39.45         7.47 o
  -4  15   2        131.11        157.08        12.09 o
  -3  15   2          5.27          7.85         3.86 o
  -2  15   2        193.18        189.36        11.71 o
  -1  15   2         29.82         24.55         4.64 o
   0  15   2          2.71          5.14         2.49 o
   1  15   2         19.05         18.23         2.73 o
   2  15   2         69.81         66.27         7.16 o
   3  15   2        426.17        495.97        64.20 o
   4  15   2          0.73          0.86         3.56 o
   5  15   2         17.87         15.22         6.25 o
   6  15   2         36.10         35.75         7.55 o
  -5  16   2         65.62         75.43         9.82 o
  -4  16   2         25.59         23.67         8.45 o
  -3  16   2         33.28         34.00         6.27 o
  -2  16   2        556.58        545.71        20.14 o
  -1  16   2         35.80         37.03         4.76 o
   0  16   2          0.79          0.26         2.64 o
   1  16   2        171.34        168.54         9.91 o
   2  16   2        303.12        323.57        15.20 o
   3  16   2         15.63         26.04         9.19 o
   4  16   2         19.98         25.75         9.17 o
   5  16   2         23.43         10.15         9.59 o
   6  16   2          2.30         17.86         7.72 o
  -5  17   2          6.63          6.47        12.63 o
  -4  17   2         25.18         34.65         6.61 o
  -3  17   2         86.71         83.32         9.15 o
  -2  17   2         25.77         18.73         4.37 o
  -1  17   2          1.26          0.08         2.82 o
   0  17   2         48.50         50.30         8.85 o
   1  17   2         14.40          6.18         6.21 o
   2  17   2        178.93        192.13        12.33 o
   3  17   2         17.29         20.33         5.27 o
   4  17   2         90.16        104.65        15.71 o
   5  17   2          0.26          0.70         4.77 o
  -5  18   2          1.31         -9.07         4.97 o
  -4  18   2          6.92          6.67         3.75 o
  -3  18   2          5.62          8.64         4.25 o
  -2  18   2         22.64         20.22         4.71 o
  -1  18   2          0.10          0.66         4.49 o
   0  18   2        218.45        233.96        16.36 o
   1  18   2         22.40         24.02         7.47 o
   2  18   2        251.30        270.74        24.40 o
   3  18   2         11.11          9.68         4.72 o
   4  18   2          9.25          9.86         4.77 o
   5  18   2         40.23         46.04         8.27 o
  -5  19   2          0.59         -6.13         5.38 o
  -4  19   2         63.57         75.11         9.27 o
  -3  19   2        118.23        114.37        10.99 o
  -2  19   2         13.46         10.96         7.09 o
  -1  19   2        138.47        151.28        13.74 o
   0  19   2         43.50         52.99         9.67 o
   1  19   2          8.02          8.17         5.09 o
   2  19   2         69.95         69.62        13.78 o
   3  19   2         10.48         22.18         9.78 o
   4  19   2          3.13         12.00         7.72 o
   5  19   2          1.20          8.80         6.72 o
  -4  20   2          9.79         -1.47         6.15 o
  -3  20   2          4.92          2.87         5.62 o
  -2  20   2         11.52          9.00        20.90 o
  -1  20   2         57.53         60.96        10.04 o
   0  20   2          0.70         -0.38         4.67 o
   1  20   2         17.10         21.95         6.88 o
   2  20   2         29.28         41.14        11.96 o
   3  20   2          0.32         15.49         9.07 o
   4  20   2          3.01         -1.75         6.24 o
  -4  21   2          0.61          8.92         6.53 o
  -3  21   2         27.77         19.97         7.33 o
  -2  21   2         43.50         42.64         8.31 o
  -1  21   2         18.47         21.66         7.01 o
   0  21   2         20.78         24.35         6.95 o
   1  21   2          8.70         12.44         6.17 o
   2  21   2         28.91         32.46        10.94 o
   3  21   2          0.09         -7.59         7.27 o
  -3  22   2          5.93          3.66         5.59 o
  -2  22   2         55.10         85.91        14.69 o
  -1  22   2          0.89          4.18         5.63 o
   0  22   2         25.16         23.81         7.14 o
   1  22   2        108.64        139.50        15.02 o
   2  22   2         60.92         62.97        20.86 o
  -2  23   2          0.83         11.89         6.81 o
  -1  23   2         11.25         10.66         7.36 o
   0  23   2          6.69          6.44         7.21 o
   1  23   2          0.95          2.53         5.73 o
  -7   0   3        146.80        131.51        17.49 o
  -5   0   3        745.50        675.77        30.43 o
  -3   0   3       5212.59       5579.96        64.12 o
  -1   0   3       9789.94       9789.76        69.05 o
   1   0   3       2460.69       2988.98       214.45 o
   3   0   3        584.01        629.06        23.75 o
   5   0   3        942.66        899.75        36.70 o
   7   0   3          4.28         -0.63         6.00 o
  -8   1   3          0.09          8.99         5.41 o
  -7   1   3         83.58         93.60        10.71 o
  -6   1   3          5.77         14.99         5.76 o
  -5   1   3         95.45         95.95         8.85 o
  -4   1   3        414.43        387.10        14.08 o
  -3   1   3        546.64        511.42        13.94 o
  -2   1   3         19.79         33.05         2.58 o
  -1   1   3        944.30        939.81        12.49 o
   0   1   3       1765.18       1840.57        61.90 o
   1   1   3         32.16         31.51         6.44 o
   2   1   3        140.27        178.03         7.70 o
   3   1   3       4357.84       4798.63        45.77 o
   4   1   3         47.45         51.38         6.35 o
   5   1   3          1.23         10.78         9.14 o
   6   1   3          3.00         -0.95         4.93 o
   7   1   3          4.31         -5.27         5.24 o
  -8   2   3         76.16         64.91        10.08 o
  -7   2   3        130.03        134.55        14.18 o
  -6   2   3         82.79        100.00        24.54 o
  -5   2   3        407.84        391.76        16.76 o
  -4   2   3        389.00        387.24        14.75 o
  -3   2   3        650.18        592.64        14.75 o
  -2   2   3        799.98        776.37        19.38 o
  -1   2   3       2912.51       3016.65        22.98 o
   0   2   3       2496.01       2768.02        29.34 o
   1   2   3       1353.80       1345.93        20.68 o
   2   2   3        577.32        634.62        19.65 o
   3   2   3          4.13          8.87         3.94 o
   4   2   3         12.54         17.38         4.52 o
   5   2   3          4.81          4.39         5.55 o
   6   2   3        205.44        187.83        14.00 o
   7   2   3         85.51         76.62        10.68 o
  -8   3   3          4.05          0.08         6.56 o
  -7   3   3         11.86          6.99        12.31 o
  -6   3   3         81.99         88.98         9.64 o
  -5   3   3         41.73         54.53        18.27 o
  -4   3   3       1048.30       1002.28        22.87 o
  -3   3   3        542.14        582.38        22.54 o
  -2   3   3        488.73        556.30        11.13 o
  -1   3   3       1347.64       1408.80        12.69 o
   0   3   3        698.20        787.04        21.12 o
   1   3   3        616.14        695.67        11.68 o
   2   3   3        613.01        703.80        14.76 o
   3   3   3        606.26        733.00        53.17 o
   4   3   3        859.72        829.21        22.37 o
   5   3   3          6.75          8.23         4.52 o
   6   3   3         54.87         56.06         8.61 o
   7   3   3        168.75        174.70        14.99 o
  -8   4   3         50.37         59.42        13.46 o
  -7   4   3         30.16         52.78        21.05 o
  -6   4   3        195.89        205.48        13.91 o
  -5   4   3        517.05        533.54        19.64 o
  -4   4   3         62.58         68.05         7.01 o
  -3   4   3         95.21         91.45         5.12 o
  -2   4   3       2299.35       2380.23        19.69 o
  -1   4   3       3512.66       3496.54        86.60 o
   0   4   3       3099.31       3128.69        13.27 o
   1   4   3       1012.08       1035.17        12.96 o
   2   4   3       1073.75        969.27       264.50 o
   3   4   3        277.18        270.11        15.32 o
   4   4   3       1273.84       1225.16        60.14 o
   5   4   3        133.41        139.93        10.76 o
   6   4   3        154.28        151.89        12.63 o
   7   4   3         91.04         95.40        11.54 o
  -7   5   3          5.01          6.50         4.58 o
  -6   5   3         10.26         22.72         6.06 o
  -5   5   3          1.46         80.16        77.91 o
  -4   5   3        149.49        152.23        14.68 o
  -3   5   3         71.02         77.69         4.56 o
  -2   5   3        366.72        399.59        15.12 o
  -1   5   3       4206.33       4262.65        59.20 o
   0   5   3       1914.02       1881.42        24.66 o
   1   5   3       1391.26       1411.31        16.69 o
   2   5   3       3537.40       3797.41        35.83 o
   3   5   3          2.09          0.14         2.92 o
   4   5   3        219.44        245.39        12.26 o
   5   5   3         84.30         78.27         8.66 o
   6   5   3         56.07         66.10        17.32 o
   7   5   3         39.71         26.61         6.73 o
  -7   6   3         54.80         61.61         9.04 o
  -6   6   3         75.45         84.55         9.10 o
  -5   6   3         94.27        103.12        14.49 o
  -4   6   3         52.60         62.44         5.02 o
  -3   6   3          1.55          0.17         2.00 o
  -2   6   3        170.46        143.12         5.14 o
  -1   6   3       2115.81       2204.13        24.73 o
   0   6   3        202.61        197.30         5.50 o
   1   6   3        726.84        743.58        13.14 o
   2   6   3        724.25        833.21        25.03 o
   3   6   3        767.33        757.18        15.99 o
   4   6   3         18.96         19.29         3.76 o
   5   6   3         67.21         54.67         7.57 o
   6   6   3        147.18        171.88        13.65 o
   7   6   3         20.36         26.04         7.14 o
  -7   7   3         43.06         30.92        11.27 o
  -6   7   3          8.84         26.00        14.07 o
  -5   7   3        141.75        154.90        10.87 o
  -4   7   3       1057.45       1013.16        18.78 o
  -3   7   3        229.32        245.02         8.12 o
  -2   7   3        252.40        225.27        11.19 o
  -1   7   3        776.39        762.83        15.47 o
   0   7   3       1461.10       1444.08        16.13 o
   1   7   3       2945.03       2946.72        27.13 o
   2   7   3       1454.28       1466.54        59.84 o
   3   7   3        712.19        644.01        29.06 o
   4   7   3          1.68          3.10         3.28 o
   5   7   3          0.00         -2.19         4.09 o
   6   7   3        135.98        129.91        11.95 o
   7   7   3         58.11         62.58         9.83 o
  -7   8   3         89.17        101.74        18.29 o
  -6   8   3         47.81         41.26         7.18 o
  -5   8   3         65.06         66.08         7.27 o
  -4   8   3         45.48         40.00         4.23 o
  -3   8   3        108.68         95.03         4.17 o
  -2   8   3        245.34        207.75        27.51 o
  -1   8   3        723.58        666.69        15.31 o
   0   8   3        102.77        131.95         7.34 o
   1   8   3        594.44        625.81        13.02 o
   2   8   3        774.46        838.78        19.54 o
   3   8   3        366.73        308.97        10.88 o
   4   8   3         11.76          8.94         4.07 o
   5   8   3        463.26        451.12        16.64 o
   6   8   3         15.39         16.18         5.11 o
   7   8   3          1.15          3.58         4.72 o
  -7   9   3         15.06         15.33         8.32 o
  -6   9   3          0.01         13.75         7.00 o
  -5   9   3        114.61        131.71        10.08 o
  -4   9   3        474.74        527.12        14.30 o
  -3   9   3         91.57         76.26         3.71 o
  -2   9   3        296.82        309.57         7.92 o
  -1   9   3        990.82        960.88        31.02 o
   0   9   3        114.43        111.96         5.25 o
   1   9   3        168.67        194.05        10.58 o
   2   9   3          0.07         -0.55         2.71 o
   3   9   3        579.51        607.10        15.14 o
   4   9   3         22.47         16.84         3.72 o
   5   9   3         57.42         63.65         6.53 o
   6   9   3         80.86        101.49        11.28 o
   7   9   3          7.90          9.71        13.96 o
  -7  10   3         27.28         29.23        11.25 o
  -6  10   3          0.17         -1.51         7.26 o
  -5  10   3          0.06          7.75         2.95 o
  -4  10   3         12.84         15.01         3.19 o
  -3  10   3        708.53        733.48        14.88 o
  -2  10   3          0.63          1.60         1.40 o
  -1  10   3          0.40          3.59         1.38 o
   0  10   3          6.29          1.78         2.06 o
   1  10   3          0.40          2.99         2.57 o
   2  10   3         36.60         31.64         4.76 o
   3  10   3         57.95         67.10         6.21 o
   4  10   3         93.02         74.29         6.41 o
   5  10   3        337.30        347.37        14.42 o
   6  10   3         67.55         75.69         9.71 o
   7  10   3          1.07         -2.36         3.66 o
  -6  11   3         30.18         41.14        11.87 o
  -5  11   3        106.32        123.37        11.08 o
  -4  11   3         51.02         55.86         5.06 o
  -3  11   3        116.01        131.88         7.37 o
  -2  11   3         26.45         26.77         3.72 o
  -1  11   3       1384.77       1409.52        46.05 o
   0  11   3        787.96        842.45        32.53 o
   1  11   3        126.36        113.88         7.28 o
   2  11   3       1825.32       1789.34        94.71 o
   3  11   3       1099.10       1104.13        50.14 o
   4  11   3        346.01        330.35        13.12 o
   5  11   3          0.05          5.19         3.54 o
   6  11   3         12.74         13.86         6.71 o
  -6  12   3         21.83         39.41        11.47 o
  -5  12   3         38.92         42.02         7.12 o
  -4  12   3         19.28         15.10         5.74 o
  -3  12   3        748.63        771.10        15.68 o
  -2  12   3        196.54        185.02         6.95 o
  -1  12   3        335.04        312.76        12.75 o
   0  12   3        231.72        240.37        12.31 o
   1  12   3         49.37         56.73         5.65 o
   2  12   3        553.93        541.67        28.49 o
   3  12   3         25.74         32.05         5.09 o
   4  12   3        119.47        128.46         8.40 o
   5  12   3         79.68         88.26         7.92 o
   6  12   3         26.51         36.66         7.36 o
  -6  13   3          8.50         12.19         7.98 o
  -5  13   3         13.63          4.67         4.46 o
  -4  13   3         54.49         57.19         7.42 o
  -3  13   3         29.20         23.32         5.02 o
  -2  13   3        269.31        286.02         8.98 o
  -1  13   3         12.47         11.97         3.33 o
   0  13   3        108.44        101.83         8.78 o
   1  13   3        150.47        150.45         6.76 o
   2  13   3         31.63         28.89         7.63 o
   3  13   3         26.29         27.31         5.54 o
   4  13   3          9.10         12.39         3.83 o
   5  13   3         81.40         86.33         7.74 o
   6  13   3          3.31          1.33         5.05 o
  -6  14   3         25.48         30.25        11.34 o
  -5  14   3         18.77         11.46         4.22 o
  -4  14   3         38.74         29.49         5.77 o
  -3  14   3          2.92          1.74         3.16 o
  -2  14   3        387.99        375.32        21.33 o
  -1  14   3        196.04        181.42        10.43 o
   0  14   3          8.61          6.68         1.96 o
   1  14   3         39.41         40.28         5.69 o
   2  14   3         22.88          9.62         5.71 o
   3  14   3         13.89         13.97         5.00 o
   4  14   3        186.79        172.91        13.61 o
   5  14   3          0.00          1.67         3.94 o
   6  14   3         39.90         34.14         7.35 o
  -6  15   3         10.05         15.58         8.31 o
  -5  15   3          0.38          0.44         3.71 o
  -4  15   3        369.31        355.72        18.08 o
  -3  15   3         23.82         13.56         4.64 o
  -2  15   3        150.54        149.88        13.58 o
  -1  15   3        601.99        604.31        17.17 o
   0  15   3        491.57        519.49        15.24 o
   1  15   3        163.00        183.42         7.75 o
   2  15   3        297.70        301.75        23.27 o
   3  15   3        295.36        189.70        69.22 o
   4  15   3        111.33        106.04         8.38 o
   5  15   3         20.94         26.40         6.66 o
   6  15   3         24.27         35.73         7.51 o
  -5  16   3          3.64         -3.24         3.94 o
  -4  16   3         42.59         46.04         7.52 o
  -3  16   3         15.77         18.85         5.16 o
  -2  16   3          4.23          5.36         4.04 o
  -1  16   3         60.73         61.61         6.08 o
   0  16   3        118.93        124.46         8.03 o
   1  16   3          0.76          0.29         5.75 o
   2  16   3          1.81          6.88         3.41 o
   3  16   3          0.55          0.66         3.12 o
   4  16   3         99.80        119.61        16.77 o
  -5  17   3         27.79         25.48         9.77 o
  -4  17   3         51.33         50.91         7.64 o
  -3  17   3         11.30         10.55         4.51 o
  -2  17   3        104.17        104.85         9.59 o
  -1  17   3          0.19          2.17         5.14 o
   0  17   3          8.32          5.23         4.55 o
   1  17   3         25.94         27.67         9.40 o
   2  17   3         11.52         13.40         3.68 o
   3  17   3         17.01         15.55         7.34 o
   4  17   3         20.01         14.30         7.61 o
   5  17   3          1.43          6.35         5.63 o
  -5  18   3          1.21          0.49         5.19 o
  -4  18   3          1.62          0.26         3.62 o
  -3  18   3        150.72        141.21        11.93 o
  -2  18   3          1.34         -1.47         5.22 o
  -1  18   3         58.90         66.63        16.16 o
   0  18   3         15.99         20.45         6.11 o
   1  18   3         65.20         65.50        12.69 o
   2  18   3          1.10         -4.45         6.13 o
   3  18   3         37.56         19.10         8.42 o
   4  18   3         12.34         16.00         8.07 o
   5  18   3        194.89        234.21        24.97 o
  -5  19   3         51.30         31.55        10.93 o
  -4  19   3         23.31         27.69         6.17 o
  -3  19   3         29.47         46.05         7.32 o
  -2  19   3          0.67          4.38         4.72 o
  -1  19   3          7.43          8.49         4.71 o
   0  19   3          0.08         -2.94        11.08 o
   1  19   3         74.49         64.18        12.80 o
   2  19   3         48.12         61.16        12.85 o
   3  19   3        119.36        148.76        19.73 o
   4  19   3         17.17          3.61         6.90 o
  -4  20   3          0.13         -5.08         4.37 o
  -3  20   3         23.02          8.19         6.85 o
  -2  20   3          6.00          2.29         4.90 o
  -1  20   3          3.97          6.65        11.00 o
   0  20   3         54.38         53.98         8.97 o
   1  20   3         17.71         11.83         5.77 o
   2  20   3          7.64          8.12         8.39 o
   3  20   3          0.49         -2.91         6.07 o
   4  20   3          0.13        -13.43         8.86 o
  -3  21   3          3.70          6.50         6.64 o
  -2  21   3          0.10         -1.28         4.68 o
  -1  21   3         67.98         79.20        10.84 o
   0  21   3          0.64          1.02         5.28 o
   1  21   3          0.84          1.15         5.96 o
   2  21   3         72.48         92.75        16.33 o
   3  21   3          6.77          5.21         6.99 o
  -3  22   3         33.71         38.32        11.35 o
  -2  22   3        203.83        247.16        19.41 o
  -1  22   3         15.54          9.34         6.66 o
   0  22   3        137.49        163.98        15.81 o
   1  22   3          1.07          2.11         9.30 o
   2  22   3          0.12         -4.15         7.24 o
  -2  23   3          9.74         10.14         8.19 o
  -1  23   3         14.16         20.96         9.68 o
   0  23   3         11.24         13.08         8.32 o
   1  23   3         37.52         35.71        12.51 o
  -8   0   4         12.66         13.93         8.61 o
  -6   0   4         40.14         23.58         6.74 o
  -4   0   4        472.60        479.57        22.39 o
  -2   0   4        656.22        753.64        19.52 o
   0   0   4      20029.53      20344.48       218.63 o
   2   0   4        177.29        245.42        12.91 o
   4   0   4        824.58        926.59        33.50 o
   6   0   4        161.82        142.64        16.71 o
  -8   1   4         26.04         15.23         7.93 o
  -7   1   4          1.69         -0.47         4.66 o
  -6   1   4        122.05        119.57        10.36 o
  -5   1   4          2.58         -4.98         7.52 o
  -4   1   4         10.74         18.55         4.20 o
  -3   1   4       2016.76       2028.29        33.39 o
  -2   1   4       2728.09       2777.22        57.58 o
  -1   1   4       1436.20       1466.83        24.79 o
   0   1   4        473.49        504.07         6.87 o
   1   1   4       2790.92       3499.68       260.48 o
   2   1   4        494.65        655.22        51.68 o
   3   1   4          5.10          7.32         3.96 o
   4   1   4         17.93         13.44         4.36 o
   5   1   4        614.08        664.09        22.86 o
   6   1   4          5.73          5.64         5.20 o
   7   1   4         39.68         48.62         8.93 o
  -8   2   4          1.23        -12.06         6.03 o
  -7   2   4         25.62         19.01         5.95 o
  -6   2   4         37.41         30.14         5.55 o
  -5   2   4        146.66        130.83        12.79 o
  -4   2   4        787.21        755.98        19.95 o
  -3   2   4        407.68        439.01        12.90 o
  -2   2   4         94.87        101.38         3.26 o
  -1   2   4       1131.22       1061.76         7.06 o
   0   2   4         17.67         10.51         1.69 o
   1   2   4        333.52        422.10        49.57 o
   2   2   4        658.59        572.23        13.81 o
   3   2   4        255.09        245.61        11.12 o
   4   2   4        273.43        255.26        19.50 o
   5   2   4          0.18         -2.61         9.04 o
   6   2   4         16.17          9.55         5.12 o
   7   2   4          5.89         11.07         5.96 o
  -8   3   4          2.89        -14.09         8.24 o
  -7   3   4         15.11          8.97         8.46 o
  -6   3   4        157.33        173.72        12.91 o
  -5   3   4         60.97         50.52         7.28 o
  -4   3   4         19.18         27.14         7.00 o
  -3   3   4        511.67        520.15        14.13 o
  -2   3   4       1322.53       1290.98        20.17 o
  -1   3   4        704.48        669.40         8.69 o
   0   3   4       2338.66       2712.43        29.00 o
   1   3   4       9101.39       9742.75        97.92 o
   2   3   4        767.66        938.41        65.48 o
   3   3   4        446.72        548.29        42.71 o
   4   3   4        155.68        185.58        11.28 o
   5   3   4        209.10        199.58        16.00 o
   6   3   4        121.63        132.57        12.24 o
   7   3   4         42.26         53.17         8.81 o
  -8   4   4          2.74          3.19         5.02 o
  -7   4   4          8.64          6.03        10.19 o
  -6   4   4        162.23        158.52        12.37 o
  -5   4   4        428.15        438.10        17.54 o
  -4   4   4        143.07        158.49         9.23 o
  -3   4   4        888.20        901.00        18.25 o
  -2   4   4        638.16        669.42         7.28 o
  -1   4   4        372.86        325.58        11.75 o
   0   4   4       1034.74       1070.23        19.05 o
   1   4   4        570.49        607.79        11.56 o
   2   4   4        938.79       1064.19        26.89 o
   3   4   4         26.07         17.26         3.10 o
   4   4   4         10.72          9.53         4.15 o
   5   4   4         22.46         24.50         5.24 o
   6   4   4         56.36         64.86         9.31 o
   7   4   4         18.40         23.63         6.96 o
  -7   5   4         32.78         27.36         6.57 o
  -6   5   4         23.51         23.57         8.37 o
  -5   5   4        257.00        235.54        13.24 o
  -4   5   4         26.00         29.42         5.23 o
  -3   5   4         58.19         54.07         3.92 o
  -2   5   4        141.54        108.76        13.13 o
  -1   5   4       1009.72        993.93        15.26 o
   0   5   4        731.77        857.31        17.78 o
   1   5   4         43.22         43.18         3.55 o
   2   5   4        467.13        457.37        17.85 o
   3   5   4        210.30        196.42         8.51 o
   4   5   4        202.73        219.24         9.97 o
   5   5   4        102.65         99.30         9.43 o
   6   5   4          0.92         -0.89        10.87 o
   7   5   4         30.17         22.75         6.42 o
  -7   6   4         56.26         57.76         8.38 o
  -6   6   4          0.69         -3.24         4.29 o
  -5   6   4        787.10        773.38        23.22 o
  -4   6   4        163.43        162.30        16.23 o
  -3   6   4        100.85         96.86         6.46 o
  -2   6   4        874.37        847.98        12.58 o
  -1   6   4        426.71        447.89        11.29 o
   0   6   4        351.34        391.95         5.76 o
   1   6   4        135.69        119.39         5.74 o
   2   6   4        265.34        246.40        13.25 o
   3   6   4         19.12         14.49         4.98 o
   4   6   4         11.76          6.75         3.01 o
   5   6   4         14.83         11.29         4.62 o
   6   6   4         17.70         21.14         6.44 o
   7   6   4        155.03        151.27        14.19 o
  -7   7   4         20.68         34.60        11.26 o
  -6   7   4         27.08         24.39         5.92 o
  -5   7   4        142.10        161.67        12.05 o
  -4   7   4        957.49       1008.51        37.63 o
  -3   7   4        251.93        238.90         7.80 o
  -2   7   4       1167.71       1308.46        16.06 o
  -1   7   4       1284.21       1313.44        20.81 o
   0   7   4       1097.73       1032.11        20.89 o
   1   7   4        200.56        178.16         7.05 o
   2   7   4         37.29         42.22         6.17 o
   3   7   4         25.10         27.28         3.81 o
   4   7   4         94.93        110.10         7.55 o
   5   7   4         64.83         68.33         8.16 o
   6   7   4         74.37         89.28        10.28 o
   7   7   4         14.39         20.04         9.08 o
  -7   8   4          4.08         -5.58         7.36 o
  -6   8   4          0.14         -2.61         3.92 o
  -5   8   4         10.56         12.97         4.26 o
  -4   8   4        735.71        749.86        22.68 o
  -3   8   4        132.39        135.39         6.02 o
  -2   8   4        196.33        218.30         6.09 o
  -1   8   4         13.03         12.85         2.07 o
   0   8   4       1067.90       1076.37        31.72 o
   1   8   4       2521.82       2698.79        28.09 o
   2   8   4       1745.53       1823.10        28.33 o
   3   8   4          6.62          5.34         3.58 o
   4   8   4        110.22        106.14         7.34 o
   5   8   4          0.00          5.65         3.55 o
   6   8   4          4.20          0.33         4.37 o
   7   8   4          1.12         -2.97         4.71 o
  -7   9   4         10.32         13.83         8.52 o
  -6   9   4        102.43         84.88        14.94 o
  -5   9   4         41.65         39.10         5.71 o
  -4   9   4        475.54        472.59        13.16 o
  -3   9   4         82.83         77.87         5.66 o
  -2   9   4       1862.39       1786.65        17.56 o
  -1   9   4         31.85         27.09         3.39 o
   0   9   4        403.17        368.94         9.14 o
   1   9   4         80.75         80.28         5.21 o
   2   9   4        233.27        278.64        11.96 o
   3   9   4          0.08         -2.17         2.61 o
   4   9   4         43.15         43.39         5.11 o
   5   9   4         35.27         38.77         5.63 o
   6   9   4        132.92        152.37        13.20 o
   7   9   4          0.44          5.42        11.15 o
  -7  10   4         35.37         26.91        11.24 o
  -6  10   4         63.24         46.42        12.10 o
  -5  10   4          5.35          9.22         8.53 o
  -4  10   4        372.20        358.65        11.71 o
  -3  10   4         61.40         57.37         3.23 o
  -2  10   4        420.35        414.32         8.85 o
  -1  10   4         83.58         75.04         3.57 o
   0  10   4        140.62        142.22         9.74 o
   1  10   4         14.64         22.37         2.81 o
   2  10   4        962.88        900.83        33.50 o
   3  10   4        134.08        134.09         7.65 o
   4  10   4          0.04         -3.48         3.30 o
   5  10   4          0.37         -4.01         3.23 o
   6  10   4         49.77         49.67         8.18 o
   7  10   4          0.47          2.13         6.56 o
  -6  11   4         17.39         21.51         9.10 o
  -5  11   4         10.57          4.50         4.26 o
  -4  11   4         59.24         63.36         9.48 o
  -3  11   4        755.04        763.34        20.92 o
  -2  11   4        279.07        300.30         7.91 o
  -1  11   4        719.72        718.13        17.60 o
   0  11   4          3.94          6.30         1.85 o
   1  11   4        236.24        235.09        10.75 o
   2  11   4         10.60         14.14         4.27 o
   3  11   4         46.20         40.56         5.04 o
   4  11   4        239.57        190.56        10.32 o
   5  11   4          0.16         -7.00         3.82 o
   6  11   4         49.19         44.61         7.71 o
  -6  12   4         28.43         31.12        11.08 o
  -5  12   4         29.86         21.56         7.77 o
  -4  12   4         69.11         78.21         8.15 o
  -3  12   4        155.00        141.59        10.08 o
  -2  12   4        306.72        312.76         8.24 o
  -1  12   4         10.96         12.47         3.71 o
   0  12   4        183.01        173.50         6.12 o
   1  12   4        314.27        329.56        27.36 o
   2  12   4         40.14         40.11         4.06 o
   3  12   4        901.19        926.89        41.72 o
   4  12   4         97.89         87.15         7.29 o
   5  12   4          2.50         -1.09         3.22 o
   6  12   4          4.70          3.16         9.88 o
  -6  13   4          0.05         -9.22         7.75 o
  -5  13   4          2.79          1.73         4.09 o
  -4  13   4         10.07          8.80         3.85 o
  -3  13   4        521.47        550.44        19.47 o
  -2  13   4         37.16         50.30         9.49 o
  -1  13   4        385.75        394.83        32.45 o
   0  13   4         88.15         81.66         4.28 o
   1  13   4        486.81        501.13        27.01 o
   2  13   4        179.49        167.70         7.89 o
   3  13   4         15.18         10.91         4.99 o
   4  13   4          2.94          3.21         2.94 o
   5  13   4         54.58         56.84         6.55 o
   6  13   4         17.45         14.47         5.59 o
  -6  14   4          6.65         -5.66         7.66 o
  -5  14   4         66.62         66.49         8.33 o
  -4  14   4          0.06          0.35         3.42 o
  -3  14   4        407.36        424.43        17.93 o
  -2  14   4        217.21        212.31        12.27 o
  -1  14   4          3.03          4.23         2.88 o
   0  14   4         45.35         41.57         3.30 o
   1  14   4        327.68        316.40        10.41 o
   2  14   4         37.52         40.74         9.17 o
   3  14   4        368.85        363.20        13.48 o
   4  14   4         61.06         60.63         6.46 o
   5  14   4          1.76          5.82         3.46 o
   6  14   4         30.26         31.69         9.46 o
  -6  15   4          2.98         38.28        12.57 o
  -5  15   4         29.10         31.31         6.36 o
  -4  15   4          1.02          6.60         3.91 o
  -3  15   4         70.21         75.66         8.25 o
  -2  15   4         22.71         29.40         5.46 o
  -1  15   4         81.49         92.88         7.20 o
   0  15   4         28.97         29.87         5.08 o
   1  15   4         88.94         93.20         5.72 o
   2  15   4        226.19        244.76        21.19 o
   3  15   4          0.20          2.23         3.03 o
   4  15   4        189.18        209.92        11.37 o
   5  15   4        143.90        140.24        13.45 o
   6  15   4         69.63         85.06        11.15 o
  -5  16   4          3.93         19.31         9.07 o
  -4  16   4        158.60        159.84        12.56 o
  -3  16   4         53.76         52.88         7.06 o
  -2  16   4         48.91         49.18         6.56 o
  -1  16   4          7.97         14.51         3.82 o
   0  16   4         16.74          7.83         2.76 o
   1  16   4        261.41        275.73        13.22 o
   2  16   4          6.99         26.75         9.09 o
   3  16   4         27.13         17.40         4.75 o
   4  16   4         17.61         26.84         6.34 o
   5  16   4          0.02          6.32         5.13 o
  -5  17   4         19.88         18.11         8.29 o
  -4  17   4         28.15         23.30        11.05 o
  -3  17   4          3.16         -2.03         3.57 o
  -2  17   4         68.77         64.66         7.70 o
  -1  17   4        137.59        128.54        10.58 o
   0  17   4        482.52        492.69        21.92 o
   1  17   4          0.23         -0.31         6.73 o
   2  17   4         16.60         26.94         9.15 o
   3  17   4         49.57         38.43        10.22 o
   4  17   4         15.04          1.03         6.30 o
   5  17   4        151.67        148.06        14.07 o
  -5  18   4          3.74          0.33         6.90 o
  -4  18   4        158.87        150.16        12.92 o
  -3  18   4        147.13        132.18        11.50 o
  -2  18   4          0.59         -4.77         3.88 o
  -1  18   4         69.56         69.16         6.83 o
   0  18   4         30.37         32.51         7.23 o
   1  18   4         69.60         60.78        12.59 o
   2  18   4         90.70        120.44        17.35 o
   3  18   4         36.68         36.39        10.80 o
   4  18   4         30.19         22.91         9.00 o
   5  18   4         37.31         66.54        14.68 o
  -5  19   4          1.09          3.32         5.87 o
  -4  19   4          0.30          0.92         5.39 o
  -3  19   4         45.83         37.82         6.58 o
  -2  19   4        104.10        113.91         9.19 o
  -1  19   4          0.30         -3.89         4.57 o
   0  19   4        182.41        210.25        16.08 o
   1  19   4         17.70         11.10         8.11 o
   2  19   4          0.33         12.02         8.48 o
   3  19   4          2.35         -2.83         5.66 o
   4  19   4         27.59         33.57        10.35 o
  -4  20   4         52.00         49.66        11.77 o
  -3  20   4          0.20         -0.17         5.09 o
  -2  20   4          0.01          1.87         4.18 o
  -1  20   4         81.84         90.08        11.07 o
   0  20   4          6.67          7.86        12.66 o
   1  20   4          1.20         -2.47        11.04 o
   2  20   4          9.42         18.70        10.09 o
   3  20   4          5.79         -1.49         5.30 o
   4  20   4         24.94         43.13        11.85 o
  -3  21   4         80.20        100.65        12.41 o
  -2  21   4         51.85         72.56        10.89 o
  -1  21   4          0.48          2.56         6.02 o
   0  21   4          2.07          6.81         4.57 o
   1  21   4         12.14          7.20         8.33 o
   2  21   4          6.89         10.12         6.34 o
   3  21   4          0.41          2.23         6.82 o
  -3  22   4          8.96          2.65         4.82 o
  -2  22   4         39.14         40.04         8.40 o
  -1  22   4          0.01         -6.23         5.75 o
   0  22   4          5.71          1.96         5.07 o
   1  22   4          1.11          0.99         8.28 o
   2  22   4          3.51         -9.65         8.53 o
  -2  23   4          3.61          5.82         6.41 o
  -1  23   4          0.03         -3.46         5.85 o
   0  23   4          5.08          1.16         6.78 o
   1  23   4         16.40         32.50        13.28 o
  -7   0   5         42.67         47.10        10.75 o
  -5   0   5        510.20        476.24        25.62 o
  -3   0   5        330.79        402.95        17.69 o
  -1   0   5       1034.47        989.53        26.07 o
   1   0   5        363.58        285.90        13.04 o
   3   0   5        193.12        251.04        15.92 o
   5   0   5        405.61        415.30        26.72 o
   7   0   5         17.35         47.71        12.68 o
  -8   1   5          2.97          4.66         4.47 o
  -7   1   5         17.66          6.04         4.29 o
  -6   1   5         22.47         18.77         4.34 o
  -5   1   5        189.96        174.16        13.76 o
  -4   1   5         49.68         47.05         5.26 o
  -3   1   5       6593.22       6948.88        87.47 o
  -2   1   5         89.37         84.21         4.52 o
  -1   1   5        398.18        402.99        14.80 o
   0   1   5        234.05        229.88         3.87 o
   1   1   5       1375.90       1424.79        19.30 o
   2   1   5       1562.14       1864.89       108.91 o
   3   1   5          9.71         20.44         4.36 o
   4   1   5        279.68        265.47        27.32 o
   5   1   5          4.26          4.41         5.66 o
   6   1   5          1.09          1.32         5.37 o
   7   1   5          0.96          1.44        13.91 o
  -8   2   5         25.37         10.01        14.69 o
  -7   2   5         21.08         13.06         4.91 o
  -6   2   5          0.62          5.18        12.17 o
  -5   2   5         58.30         62.89        15.69 o
  -4   2   5        596.57        606.59        17.74 o
  -3   2   5        759.43        894.52        17.87 o
  -2   2   5        147.71        131.26         3.11 o
  -1   2   5       1889.54       1719.37        18.41 o
   0   2   5          4.45          0.81         1.30 o
   1   2   5        494.15        577.66        51.49 o
   2   2   5        288.43        378.31        39.23 o
   3   2   5        227.76        235.50        14.87 o
   4   2   5         57.81         62.57         8.51 o
   5   2   5         37.09         29.19         6.13 o
   6   2   5          0.03         -4.85         4.92 o
   7   2   5         62.45         62.01         9.55 o
  -8   3   5          3.07          8.22         6.75 o
  -7   3   5        126.60        106.28        14.82 o
  -6   3   5         19.81         29.46        13.21 o
  -5   3   5         25.89         14.15        10.59 o
  -4   3   5        526.37        461.46        15.53 o
  -3   3   5        178.22        185.01         8.48 o
  -2   3   5        725.70        762.40        10.13 o
  -1   3   5         26.39         26.95         2.22 o
   0   3   5        929.51        926.83        24.71 o
   1   3   5       2148.90       2422.60       188.38 o
   2   3   5         78.13         57.69        10.88 o
   3   3   5         19.04          5.98         3.27 o
   4   3   5        235.08        252.02        13.01 o
   5   3   5         64.73         44.04         7.94 o
   6   3   5         18.04         11.63         4.75 o
   7   3   5         80.18         74.40        10.31 o
  -7   4   5          3.08          1.22         4.04 o
  -6   4   5        109.16        113.07        10.36 o
  -5   4   5        126.78        115.81         9.55 o
  -4   4   5        333.94        311.81        12.78 o
  -3   4   5        545.35        612.71        14.89 o
  -2   4   5       2996.77       3246.06        50.99 o
  -1   4   5         17.41         20.37         1.33 o
   0   4   5       3317.71       3307.20        24.59 o
   1   4   5        981.85       1106.16        16.84 o
   2   4   5        401.20        491.33        13.92 o
   3   4   5          0.02          2.91         4.20 o
   4   4   5         77.77         75.48         7.68 o
   5   4   5          1.25         -2.33         6.12 o
   6   4   5        287.05        295.75        17.77 o
   7   4   5         30.51         21.40         6.44 o
  -7   5   5         40.89         34.76         7.16 o
  -6   5   5        312.04        293.85        16.35 o
  -5   5   5         27.39         37.90        14.51 o
  -4   5   5        164.58        170.00         9.64 o
  -3   5   5        125.62        136.25         5.70 o
  -2   5   5       4017.28       4166.99        40.67 o
  -1   5   5          9.88         14.59         1.51 o
   0   5   5        206.35        210.36         4.53 o
   1   5   5        211.55        252.77         8.29 o
   2   5   5       1471.93       1650.71        33.43 o
   3   5   5         42.89         24.70         4.13 o
   4   5   5        283.87        265.26        11.27 o
   5   5   5        188.15        179.50        12.60 o
   6   5   5         47.28         62.83        16.55 o
   7   5   5         15.97         17.24         6.29 o
  -7   6   5         32.25         39.66        11.46 o
  -6   6   5         55.65         75.12         8.85 o
  -5   6   5         22.52         18.49         7.07 o
  -4   6   5        580.21        613.32        41.48 o
  -3   6   5        187.77        152.78         6.10 o
  -2   6   5         55.67         93.62         2.98 o
  -1   6   5       1443.74       1491.23        55.31 o
   0   6   5       4718.56       4757.10        51.42 o
   1   6   5         49.29         49.56         3.97 o
   2   6   5        169.10        171.17        11.13 o
   3   6   5        296.73        302.65        10.81 o
   4   6   5         20.36         13.88         3.75 o
   5   6   5         66.97         57.98         7.84 o
   6   6   5        189.89        176.47        14.42 o
   7   6   5          0.69         10.85         5.91 o
  -7   7   5         32.11         32.57        11.15 o
  -6   7   5         36.48         35.89         6.38 o
  -5   7   5         20.37         13.77         5.57 o
  -4   7   5          0.37          7.03         2.71 o
  -3   7   5          4.12          2.92         2.79 o
  -2   7   5        702.60        689.25        16.41 o
  -1   7   5         24.49         26.44         3.71 o
   0   7   5        116.94        126.43         3.13 o
   1   7   5        765.85        721.14        14.36 o
   2   7   5         41.98         30.76         3.87 o
   3   7   5        366.33        407.32        12.29 o
   4   7   5        281.46        283.68        11.64 o
   5   7   5        170.68        177.74        12.86 o
   6   7   5         56.46         64.27        13.36 o
   7   7   5         73.56         59.22         9.58 o
  -7   8   5         69.56         70.79        14.46 o
  -6   8   5         40.79         26.47        10.32 o
  -5   8   5          9.65          8.73         7.87 o
  -4   8   5        674.37        661.44        15.22 o
  -3   8   5         96.05         80.76         3.55 o
  -2   8   5         53.94         53.55         3.20 o
  -1   8   5       1277.91       1354.61        22.53 o
   0   8   5         13.69         11.35         1.40 o
   1   8   5        141.56        176.10         7.55 o
   2   8   5        223.08        246.23         8.61 o
   3   8   5          4.64          5.04         2.98 o
   4   8   5        236.35        212.93        14.97 o
   5   8   5        316.31        299.77        14.47 o
   6   8   5          6.64          5.93         4.99 o
   7   8   5         64.12         86.28        11.10 o
  -7   9   5         63.11         56.03        14.19 o
  -6   9   5         67.66         72.52        13.67 o
  -5   9   5        108.35        111.89        15.33 o
  -4   9   5         15.48         16.49         6.37 o
  -3   9   5        853.83        806.84        10.95 o
  -2   9   5        768.48        728.27        39.44 o
  -1   9   5        798.43        857.25        19.15 o
   0   9   5        601.55        673.60        33.81 o
   1   9   5          4.13          4.19         3.74 o
   2   9   5         10.18         13.73         2.68 o
   3   9   5       1039.80        954.33        39.11 o
   4   9   5        149.20        131.31         8.41 o
   5   9   5        266.46        261.10        13.59 o
   6   9   5          4.31          4.70         4.55 o
   7   9   5          9.55          8.06         4.97 o
  -7  10   5         22.73         30.07        10.89 o
  -6  10   5          2.65          1.45         6.50 o
  -5  10   5         57.85         66.12        12.79 o
  -4  10   5        236.52        244.84         9.30 o
  -3  10   5         39.76         44.61         3.60 o
  -2  10   5          9.48          9.01         1.68 o
  -1  10   5        475.42        500.67        15.37 o
   0  10   5         54.84         52.72         3.74 o
   1  10   5         15.28         14.55         2.55 o
   2  10   5        467.08        465.34        15.28 o
   3  10   5        181.66        179.51         8.93 o
   4  10   5         67.74         68.10         6.47 o
   5  10   5          6.14          7.31         3.84 o
   6  10   5         42.14         47.66         8.45 o
   7  10   5         63.54         88.83        15.98 o
  -6  11   5         37.94         29.82         9.77 o
  -5  11   5          5.99          5.20         3.50 o
  -4  11   5        198.81        209.54        12.52 o
  -3  11   5       1580.29       1608.31        38.36 o
  -2  11   5        210.20        177.97        12.68 o
  -1  11   5        107.74        107.85         6.17 o
   0  11   5        564.95        587.43        11.57 o
   1  11   5        425.13        403.22        10.80 o
   2  11   5        172.85        189.76        10.97 o
   3  11   5        441.20        425.05        13.91 o
   4  11   5        276.45        273.48        12.34 o
   5  11   5          3.86          5.01         3.23 o
   6  11   5          5.31          8.53         4.80 o
   7  11   5         20.51         21.81         8.91 o
  -6  12   5         34.08         30.27        11.23 o
  -5  12   5         31.21         30.11         6.10 o
  -4  12   5          0.86          1.32         3.32 o
  -3  12   5        109.62        126.55         9.56 o
  -2  12   5        349.23        342.48        14.20 o
  -1  12   5        286.55        285.30        10.97 o
   0  12   5          2.23          2.35         1.20 o
   1  12   5         27.02         19.43         4.21 o
   2  12   5        330.49        295.13        10.33 o
   3  12   5         12.95         12.66         3.76 o
   4  12   5         23.23         27.53         4.47 o
   5  12   5          7.16          8.52         3.72 o
   6  12   5        108.52        121.71        12.32 o
  -6  13   5          6.20         12.10         8.49 o
  -5  13   5        125.65        123.65        13.39 o
  -4  13   5        101.01        108.93         9.82 o
  -3  13   5          1.39          2.29         3.54 o
  -2  13   5        161.95        160.63        10.30 o
  -1  13   5         64.82         66.51         5.68 o
   0  13   5         38.02         34.10         2.82 o
   1  13   5        617.06        657.13        19.75 o
   2  13   5         72.51         64.64         5.20 o
   3  13   5         73.45         57.08         5.76 o
   4  13   5        158.20        158.37        10.34 o
   5  13   5          0.80         -2.19         3.22 o
   6  13   5         35.37         45.04         6.81 o
  -6  14   5          1.39         -6.36         7.51 o
  -5  14   5          0.03          0.09         6.74 o
  -4  14   5         25.50         23.71         5.21 o
  -3  14   5         90.23        118.83        10.60 o
  -2  14   5        403.82        389.56        16.32 o
  -1  14   5         13.48         11.74         3.18 o
   0  14   5        564.23        540.27        18.84 o
   1  14   5         12.52         19.13         4.12 o
   2  14   5         48.25         48.46         5.92 o
   3  14   5          3.48         -0.82         2.90 o
   4  14   5         69.74         61.97         6.74 o
   5  14   5         11.51         12.25         6.19 o
   6  14   5        160.06        217.84        26.57 o
  -6  15   5         32.83         47.36        12.91 o
  -5  15   5         45.10         53.16        12.41 o
  -4  15   5         63.09         53.29         7.51 o
  -3  15   5        195.29        198.52        12.71 o
  -2  15   5        263.68        256.71        13.73 o
  -1  15   5          2.81          0.19         2.94 o
   0  15   5         38.53         29.29         5.04 o
   1  15   5          1.05          2.22         2.45 o
   2  15   5        220.29        193.72        16.06 o
   3  15   5         35.36         33.57         9.78 o
   4  15   5        132.81        135.05         9.95 o
   5  15   5          0.41         -5.42         4.06 o
   6  15   5         14.04         17.06         8.89 o
  -5  16   5         15.26         10.65         7.54 o
  -4  16   5          4.74          4.96         3.52 o
  -3  16   5          0.00          2.66         3.55 o
  -2  16   5         25.78         20.70         5.05 o
  -1  16   5        176.95        174.49        10.02 o
   0  16   5        102.59         98.18         7.42 o
   1  16   5        108.85        115.34        19.05 o
   2  16   5          2.67         -7.34         7.44 o
   3  16   5         96.78         83.14         9.22 o
   4  16   5         13.63         17.47         4.24 o
   5  16   5         15.87         17.80         6.07 o
  -5  17   5          4.29         13.82         8.02 o
  -4  17   5          0.13          7.94         4.36 o
  -3  17   5         89.57        100.36         9.86 o
  -2  17   5         54.93         63.94         7.65 o
  -1  17   5          4.32          6.23         3.51 o
   0  17   5          5.63          6.27         3.17 o
   1  17   5         33.33         32.67         9.78 o
   2  17   5        138.83        120.40        16.33 o
   3  17   5         10.39         17.63         5.86 o
   4  17   5        179.68        190.11        22.34 o
   5  17   5        132.39        179.42        15.20 o
  -5  18   5         20.57         17.75         8.45 o
  -4  18   5          0.00         11.04         6.80 o
  -3  18   5          4.19          2.99         3.76 o
  -2  18   5          0.39          4.31         3.47 o
  -1  18   5         73.40         83.18         7.63 o
   0  18   5         29.41         43.29         8.10 o
   1  18   5          0.76         -1.78         6.65 o
   2  18   5         66.67         79.07        14.53 o
   3  18   5          4.29          1.23         5.96 o
   4  18   5          3.02         19.51         9.26 o
  -4  19   5         69.91         57.93        12.40 o
  -3  19   5         70.21         75.52         9.31 o
  -2  19   5         19.05         13.17         3.94 o
  -1  19   5         10.65          7.41         5.00 o
   0  19   5          4.22          0.89        12.41 o
   1  19   5         50.28         63.42        13.61 o
   2  19   5         32.76         39.02        10.83 o
   3  19   5         33.33         34.88        10.23 o
   4  19   5         30.51         26.21        10.00 o
  -4  20   5          3.48          9.51         6.04 o
  -3  20   5          5.42          2.26         3.79 o
  -2  20   5          3.17          3.44         4.94 o
  -1  20   5         23.98         15.61         5.63 o
   0  20   5          1.02          8.88         5.88 o
   1  20   5         42.33         47.28        12.67 o
   2  20   5          0.62          0.83         6.13 o
   3  20   5         15.33         27.27         9.90 o
  -3  21   5         31.79         34.66         7.90 o
  -2  21   5         10.90         12.93         6.28 o
  -1  21   5          0.48          0.66         4.71 o
   0  21   5          3.24          5.51         6.59 o
   1  21   5          7.96         10.60         5.63 o
   2  21   5          0.01         10.61         7.90 o
   3  21   5         59.68         61.30        14.31 o
  -2  22   5         19.16         23.44         7.18 o
  -1  22   5         15.06         29.37         7.57 o
   0  22   5          0.97          4.08         4.83 o
   1  22   5         40.41         56.00        10.01 o
  -2  23   5         23.39         34.03        10.64 o
  -1  23   5          3.83          4.24         6.23 o
   0  23   5          7.78         22.82         9.46 o
   1  23   5         15.14          5.24         7.58 o
  -8   0   6        174.84        154.57        21.32 o
  -6   0   6        306.97        263.15        21.20 o
  -4   0   6        418.39        376.14        19.52 o
  -2   0   6        271.75        336.19         9.94 o
   0   0   6         49.94         60.48         2.82 o
   2   0   6       6022.59       8127.50        76.29 o
   4   0   6        444.55        403.37        24.12 o
   6   0   6          2.04          8.23         7.14 o
  -8   1   6         91.60         80.40        19.10 o
  -7   1   6         35.59         47.60         8.42 o
  -6   1   6          1.46         -2.77         6.75 o
  -5   1   6        292.38        279.35        14.23 o
  -4   1   6          0.41         -3.68         6.99 o
  -3   1   6        296.59        309.96        10.83 o
  -2   1   6         49.07         73.31         2.69 o
  -1   1   6         49.17         37.68         1.66 o
   0   1   6        422.86        426.29         9.83 o
   1   1   6         64.06         78.11        23.81 o
   2   1   6       2275.60       2699.24       193.27 o
   3   1   6        386.98        406.37        38.55 o
   4   1   6          7.77          1.49         3.93 o
   5   1   6         14.54          7.95         4.51 o
   6   1   6        161.18        166.02        13.58 o
   7   1   6          9.44         10.71         5.67 o
  -8   2   6         41.36         45.42        13.33 o
  -7   2   6         37.67         26.35         6.29 o
  -6   2   6         15.31         12.20         4.40 o
  -5   2   6         19.96         23.17         5.15 o
  -4   2   6        384.43        358.76        13.79 o
  -3   2   6        279.75        282.20        11.35 o
  -2   2   6        223.79        206.65         5.47 o
  -1   2   6        682.28        729.82        12.05 o
   0   2   6         99.46        121.21         3.31 o
   1   2   6       2955.12       2978.55        29.23 o
   2   2   6        551.48        778.10        79.42 o
   3   2   6         31.51         64.12         6.62 o
   4   2   6          9.08          4.65         5.66 o
   5   2   6         41.73         32.71         6.11 o
   6   2   6         52.24         45.48         7.71 o
   7   2   6         12.92         18.23         6.60 o
  -7   3   6        137.00        134.52        12.62 o
  -6   3   6         86.26         96.35         9.73 o
  -5   3   6        502.42        455.44        17.56 o
  -4   3   6        188.94        172.81         9.95 o
  -3   3   6          0.16         -2.38         2.71 o
  -2   3   6       2260.01       2399.07        20.80 o
  -1   3   6         36.03         55.81         1.69 o
   0   3   6          0.07         -0.21         1.07 o
   1   3   6       3737.51       4171.15       179.13 o
   2   3   6        142.21        196.25        23.78 o
   3   3   6          0.71         -2.79         3.29 o
   4   3   6        309.13        324.59        18.55 o
   5   3   6         55.80         66.73         8.18 o
   6   3   6         78.29         75.36         9.59 o
   7   3   6         23.94         19.91         9.12 o
  -7   4   6          4.11          6.29         9.80 o
  -6   4   6          7.11          5.30         4.18 o
  -5   4   6         17.82         14.90         3.80 o
  -4   4   6         41.12         33.31         5.03 o
  -3   4   6         21.02         13.09         2.89 o
  -2   4   6       1562.70       1756.66        26.95 o
  -1   4   6        383.49        343.97        10.70 o
   0   4   6        172.90        193.98         6.41 o
   1   4   6         10.13          5.95         2.86 o
   2   4   6         81.08         75.26         8.49 o
   3   4   6       2215.09       2358.46        36.02 o
   4   4   6          1.86         -6.54         4.26 o
   5   4   6        465.93        470.59        19.95 o
   6   4   6         31.34         22.88         6.14 o
   7   4   6          3.22          1.49         8.08 o
  -7   5   6        104.78        109.65        17.07 o
  -6   5   6          0.89         -3.58         5.94 o
  -5   5   6        101.91        103.83         8.62 o
  -4   5   6          7.36          4.64         8.66 o
  -3   5   6         42.53         51.85         2.91 o
  -2   5   6        393.79        447.08         7.75 o
  -1   5   6       2611.34       2567.82        22.98 o
   0   5   6         46.56         38.00         2.20 o
   1   5   6        326.23        310.12         9.73 o
   2   5   6         62.36         62.40         8.52 o
   3   5   6          3.39          5.91         3.04 o
   4   5   6         51.74         45.63         5.43 o
   5   5   6         72.14         63.60         8.02 o
   6   5   6          9.23         15.61         5.74 o
   7   5   6          1.67          0.70         6.21 o
  -7   6   6         30.88         24.63         9.73 o
  -6   6   6        109.82        109.51        10.00 o
  -5   6   6         21.99         20.92         4.16 o
  -4   6   6        208.25        170.72         9.38 o
  -3   6   6        122.70        101.99         3.79 o
  -2   6   6        328.94        326.14        13.17 o
  -1   6   6         60.25         58.57         3.88 o
   0   6   6          1.72          3.40         1.12 o
   1   6   6        599.85        667.90        13.95 o
   2   6   6          2.23          5.36         2.85 o
   3   6   6        712.01        723.11        16.32 o
   4   6   6         98.30        112.01         7.81 o
   5   6   6          7.92          4.24         4.36 o
   6   6   6         67.82         84.81        10.02 o
   7   6   6         14.61         12.73         5.70 o
  -7   7   6         11.56          4.92         6.67 o
  -6   7   6        210.21        222.30        22.72 o
  -5   7   6         76.80         79.75         7.79 o
  -4   7   6       1035.29        992.81        22.48 o
  -3   7   6         14.36         12.16         1.72 o
  -2   7   6         57.11         59.09         4.75 o
  -1   7   6       1562.55       1634.28        42.93 o
   0   7   6        698.94        681.77        13.00 o
   1   7   6        696.85        737.98        15.16 o
   2   7   6        227.52        217.51         9.54 o
   3   7   6         43.15         35.44         4.02 o
   4   7   6         41.85         43.63         5.60 o
   5   7   6        145.45        149.06        12.18 o
   6   7   6         41.34         57.08         9.58 o
   7   7   6         34.16         34.81         7.84 o
  -7   8   6         29.76         46.28        12.56 o
  -6   8   6          0.22          9.62         8.00 o
  -5   8   6         11.85          9.93         3.87 o
  -4   8   6        376.93        373.94        10.13 o
  -3   8   6          7.42          4.22         1.12 o
  -2   8   6       2504.27       2424.71        31.04 o
  -1   8   6        521.72        621.17        15.54 o
   0   8   6         40.89         51.54         2.33 o
   1   8   6        880.48        874.34        27.83 o
   2   8   6         35.07         36.77         3.84 o
   3   8   6        117.67        110.78         7.09 o
   4   8   6         95.87        105.47         7.71 o
   5   8   6         10.48         11.00         5.05 o
   6   8   6         37.09         45.02         7.96 o
   7   8   6          8.85         10.57         7.88 o
  -7   9   6         10.01         12.61        15.39 o
  -6   9   6        186.99        206.93        22.67 o
  -5   9   6          0.02         11.26         8.00 o
  -4   9   6         27.46         34.84         5.58 o
  -3   9   6          2.43          1.14         2.10 o
  -2   9   6        702.36        663.49        17.15 o
  -1   9   6        971.40       1043.26        18.07 o
   0   9   6       1373.91       1326.64        13.08 o
   1   9   6        278.03        247.75         9.27 o
   2   9   6        570.88        528.15        13.13 o
   3   9   6         55.95         51.14         5.17 o
   4   9   6         12.93         13.04         5.80 o
   5   9   6         55.25         42.85         5.81 o
   6   9   6          0.39          9.35         5.24 o
   7   9   6          0.39          9.41         7.25 o
  -7  10   6          0.07          4.09         8.21 o
  -6  10   6          0.64          3.60         4.64 o
  -5  10   6         17.57         22.72         8.45 o
  -4  10   6        102.74        118.96         9.28 o
  -3  10   6        425.61        398.72        22.70 o
  -2  10   6         11.35         15.43         3.76 o
  -1  10   6         19.79         17.71         3.37 o
   0  10   6         15.44         14.33         1.51 o
   1  10   6        204.77        190.86         7.46 o
   2  10   6        404.56        394.67        15.60 o
   3  10   6          3.51          4.61         3.24 o
   4  10   6        201.28        198.26        12.95 o
   5  10   6         10.36         13.39         4.18 o
   6  10   6         52.57         50.57         8.38 o
   7  10   6         46.22         53.01        13.79 o
  -6  11   6         47.64         53.16        12.21 o
  -5  11   6         87.14        103.76        11.81 o
  -4  11   6         13.84         12.14         3.47 o
  -3  11   6         11.09         22.64         4.84 o
  -2  11   6         72.54         80.71         6.81 o
  -1  11   6        221.96        227.30         9.53 o
   0  11   6        527.07        507.29        11.69 o
   1  11   6        233.13        179.79         7.40 o
   2  11   6        903.76        907.77        19.74 o
   3  11   6         47.45         51.25         5.27 o
   4  11   6          6.57          7.22         3.41 o
   5  11   6          4.11          6.02         4.52 o
   6  11   6         77.76         95.64        12.06 o
   7  11   6        130.38        126.22        19.41 o
  -6  12   6         37.63         23.80         8.99 o
  -5  12   6        103.52        115.17        16.83 o
  -4  12   6        128.94        126.24         9.82 o
  -3  12   6        618.48        627.22        20.15 o
  -2  12   6          0.17          4.47         3.08 o
  -1  12   6        239.39        235.02        12.27 o
   0  12   6         20.44         26.21         4.93 o
   1  12   6         29.09         27.91         4.58 o
   2  12   6         46.39         41.32         4.25 o
   3  12   6        161.49        148.48         8.69 o
   4  12   6         60.98         42.99         5.65 o
   5  12   6          8.04          0.02         4.35 o
   6  12   6          6.75         14.49         6.51 o
  -6  13   6          3.73         -9.22         7.27 o
  -5  13   6        125.39        142.30        18.76 o
  -4  13   6         30.42         37.64         5.76 o
  -3  13   6         60.80         58.47         7.17 o
  -2  13   6         47.90         49.29         6.16 o
  -1  13   6         12.28          4.66         3.05 o
   0  13   6         42.86         34.53         3.72 o
   1  13   6        154.85        164.84        10.62 o
   2  13   6          1.49         -1.30         2.62 o
   3  13   6        199.89        201.59        10.15 o
   4  13   6          0.07         -0.48         4.34 o
   5  13   6         51.86         66.89         7.21 o
   6  13   6         49.66         49.58         6.96 o
  -6  14   6          2.06         -8.57         7.54 o
  -5  14   6          0.07          4.21         5.63 o
  -4  14   6          8.15         -0.63         3.97 o
  -3  14   6        424.84        452.63        18.48 o
  -2  14   6        112.39        118.89         9.35 o
  -1  14   6         11.94         12.77         3.56 o
   0  14   6         14.88         13.36         5.76 o
   1  14   6        112.21        104.34         8.56 o
   2  14   6          4.34          1.64         2.63 o
   3  14   6         75.17         89.30         7.46 o
   4  14   6         19.78         24.67         4.83 o
   5  14   6        136.05        157.32        12.36 o
   6  14   6        122.33        143.68        14.46 o
  -5  15   6         56.69         82.87        15.27 o
  -4  15   6         56.21         50.23         7.31 o
  -3  15   6         33.38         36.66         6.10 o
  -2  15   6         83.16         90.55         8.58 o
  -1  15   6        486.38        508.61        20.59 o
   0  15   6          1.20          0.34         3.62 o
   1  15   6        273.11        262.38        13.66 o
   2  15   6          9.19          9.54         3.78 o
   3  15   6        156.40        123.58        11.91 o
   4  15   6          0.74          4.10         3.34 o
   5  15   6          0.03          8.08         3.51 o
  -5  16   6          0.80          3.40         7.17 o
  -4  16   6         76.06         75.35        12.92 o
  -3  16   6         45.73         50.37         7.44 o
  -2  16   6         37.63         40.29         5.46 o
  -1  16   6        150.82        143.91         9.29 o
   0  16   6          1.20          3.75         2.95 o
   1  16   6          5.87          4.74         4.11 o
   2  16   6         14.03         20.70         8.04 o
   3  16   6         17.80         21.37         9.35 o
   4  16   6         37.04         39.60         6.44 o
   5  16   6         45.61         39.24         7.71 o
  -5  17   6          2.42          3.97         6.27 o
  -4  17   6         33.46         39.87        10.94 o
  -3  17   6         28.84         26.70         5.63 o
  -2  17   6        151.50        151.61        10.04 o
  -1  17   6        302.79        295.36        13.41 o
   0  17   6         81.52         81.62         7.10 o
   1  17   6         44.74         40.20        10.69 o
   2  17   6          0.05         -1.72         5.62 o
   3  17   6          0.02         -6.84         6.72 o
   4  17   6         72.17         89.33        10.27 o
   5  17   6         71.56         86.80        10.86 o
  -5  18   6          4.59         -4.89         6.37 o
  -4  18   6         28.69         27.81         9.29 o
  -3  18   6          0.03         -3.15         6.70 o
  -2  18   6        211.95        199.22        13.38 o
  -1  18   6         56.06         55.13         6.56 o
   0  18   6          7.82          1.77         4.77 o
   1  18   6          8.20         18.25         8.69 o
   2  18   6         25.76         31.74         9.61 o
   3  18   6         16.91         12.71         7.14 o
   4  18   6         38.84         36.36        11.24 o
  -4  19   6         15.32         12.21         7.55 o
  -3  19   6          9.63         11.37         4.48 o
  -2  19   6         40.31         45.82         6.34 o
  -1  19   6          5.87         13.10         5.07 o
   0  19   6        170.14        184.15        15.36 o
   1  19   6         26.12         32.88        10.89 o
   2  19   6         74.35         75.65        14.45 o
   3  19   6          3.36        -14.19         9.04 o
   4  19   6         26.86         41.98        12.33 o
  -4  20   6          7.86         10.00         5.63 o
  -3  20   6         20.47         19.27         6.43 o
  -2  20   6         77.91         86.50        10.84 o
  -1  20   6          6.63          6.38         5.39 o
   0  20   6          8.88          6.51         4.99 o
   1  20   6         20.27         13.96         8.10 o
   2  20   6         25.56         15.37         9.03 o
   3  20   6          5.43         -5.52         7.98 o
  -3  21   6          2.35          1.07         7.72 o
  -2  21   6         14.98         16.14         6.36 o
  -1  21   6         38.79         54.40         9.25 o
   0  21   6         26.22         31.45         7.93 o
   1  21   6         12.68         17.61         6.16 o
   2  21   6         20.25         34.53        10.34 o
  -2  22   6         13.04          8.52         6.72 o
  -1  22   6          4.06         10.35         5.92 o
   0  22   6          4.88         -1.67         4.92 o
   1  22   6         11.41          5.07         6.73 o
  -1  23   6         27.10         19.37         8.50 o
   0  23   6          3.46        -13.65         9.02 o
  -7   0   7        128.39         96.37        15.37 o
  -5   0   7        713.41        625.21        28.80 o
  -3   0   7        344.09        348.76        12.22 o
  -1   0   7       1379.62       1321.80        11.39 o
   1   0   7       1547.64       1405.38        31.87 o
   3   0   7        182.21        171.46        14.82 o
   5   0   7         94.76         94.37        13.98 o
   7   0   7        107.90        107.02        17.27 o
  -8   1   7         40.46         33.47         7.62 o
  -7   1   7         87.77         79.91         9.51 o
  -6   1   7         25.01         21.41         5.09 o
  -5   1   7         45.67         47.05         6.41 o
  -4   1   7        135.20        122.52         8.10 o
  -3   1   7        100.14         73.87         3.40 o
  -2   1   7         38.63         29.26         3.94 o
  -1   1   7        107.14        117.08         3.86 o
   0   1   7        468.91        458.45         9.29 o
   1   1   7       1003.06        999.69        33.87 o
   2   1   7       1206.77       1390.07        33.87 o
   3   1   7          0.30         -3.09         3.93 o
   4   1   7        188.11        197.11        11.86 o
   5   1   7        558.26        555.19        22.04 o
   6   1   7         23.50         25.08         9.82 o
   7   1   7          0.08          2.93         5.22 o
  -8   2   7          0.06          5.24        10.31 o
  -7   2   7         14.73         16.89         5.55 o
  -6   2   7         38.83         33.34         6.76 o
  -5   2   7         25.37         29.56         5.27 o
  -4   2   7          0.05         -2.27         3.39 o
  -3   2   7         21.94         14.97         1.74 o
  -2   2   7          0.06          1.15         1.79 o
  -1   2   7       1932.97       1997.77        17.29 o
   0   2   7       3578.02       3630.05        47.44 o
   1   2   7       1038.77       1071.18        63.91 o
   2   2   7        680.57        736.39        53.35 o
   3   2   7        122.29        128.65        19.10 o
   4   2   7        255.18        275.66        14.44 o
   5   2   7         49.81         44.37         7.27 o
   6   2   7         25.95         26.91         6.66 o
   7   2   7         78.62         89.32        11.14 o
  -7   3   7        107.15         94.17        10.61 o
  -6   3   7          1.08          3.11        12.64 o
  -5   3   7          0.44          1.16         3.12 o
  -4   3   7        156.57        137.41         8.70 o
  -3   3   7        226.16        227.80         5.56 o
  -2   3   7        902.12        920.44        20.90 o
  -1   3   7         67.32         54.63         3.02 o
   0   3   7        101.65         88.10         4.28 o
   1   3   7         23.31         39.28         6.30 o
   2   3   7       1349.00       1477.28        54.22 o
   3   3   7         12.40         14.67         4.05 o
   4   3   7        122.56        124.11        11.16 o
   5   3   7        289.48        261.94        15.25 o
   6   3   7         97.74         98.81        14.48 o
   7   3   7          0.15         -0.18         5.12 o
  -7   4   7          4.05          8.10         4.87 o
  -6   4   7        130.48        143.55        11.60 o
  -5   4   7        100.22         96.79         8.53 o
  -4   4   7         65.70         52.22         5.59 o
  -3   4   7         40.89         38.09         2.38 o
  -2   4   7          3.68          6.22         1.47 o
  -1   4   7       1691.73       1693.02        21.91 o
   0   4   7       1631.81       1660.64        42.10 o
   1   4   7         68.53         88.71        16.19 o
   2   4   7         46.64         58.26         7.68 o
   3   4   7        325.54        343.29        22.87 o
   4   4   7         49.00         44.73         6.84 o
   5   4   7         16.72         25.24         6.45 o
   6   4   7        173.32        193.34        14.59 o
   7   4   7         20.05         20.06         6.78 o
  -7   5   7          1.29         -0.43         7.39 o
  -6   5   7          0.15          8.36         9.51 o
  -5   5   7        257.89        234.52        12.85 o
  -4   5   7         14.62         16.15         3.88 o
  -3   5   7         48.63         54.93         3.67 o
  -2   5   7       2452.83       2435.09        15.02 o
  -1   5   7       4148.11       4258.07        18.97 o
   0   5   7          0.52          3.50         2.34 o
   1   5   7        166.99        186.32         7.88 o
   2   5   7        127.60        194.06         9.20 o
   3   5   7         28.95         45.39         5.13 o
   4   5   7        322.21        324.90        27.35 o
   5   5   7          0.10         -0.22         4.39 o
   6   5   7        111.40        111.17        11.67 o
   7   5   7          0.92          9.21         5.13 o
  -7   6   7         47.70         48.74        12.56 o
  -6   6   7        353.48        352.45        17.61 o
  -5   6   7         20.61         20.54         4.84 o
  -4   6   7          0.07          5.20         9.31 o
  -3   6   7          1.90          2.04         1.17 o
  -2   6   7          3.84          3.54         1.37 o
  -1   6   7       1282.99       1286.14        15.61 o
   0   6   7         29.54         48.53         2.37 o
   1   6   7        611.21        697.42        16.27 o
   2   6   7          1.60          8.58         3.35 o
   3   6   7        170.97        169.01         8.31 o
   4   6   7         29.26         31.47         4.68 o
   5   6   7         67.61         61.16         8.28 o
   6   6   7        126.07        108.46        13.66 o
   7   6   7          4.99         -0.55         4.63 o
  -7   7   7          0.60          5.09         9.79 o
  -6   7   7        101.50        107.96        16.54 o
  -5   7   7        151.16        146.49         8.76 o
  -4   7   7         16.03         10.51         2.11 o
  -3   7   7         73.58         43.76         2.55 o
  -2   7   7        326.78        302.25         6.73 o
  -1   7   7        624.11        588.45        23.35 o
   0   7   7         32.83         18.25         3.63 o
   1   7   7         22.36         15.53         9.31 o
   2   7   7         35.29         29.94         4.11 o
   3   7   7         14.50          6.56         2.76 o
   4   7   7        510.96        488.20        24.71 o
   5   7   7        142.65        173.30        22.39 o
   6   7   7         63.03         61.35         9.52 o
   7   7   7         26.84         27.65         6.93 o
  -7   8   7        125.47        131.85        14.02 o
  -6   8   7         68.38         75.65        10.16 o
  -5   8   7         21.43         32.98         7.07 o
  -4   8   7        109.12        100.08         4.75 o
  -3   8   7        140.49        136.84         4.25 o
  -2   8   7        246.17        228.03         9.63 o
  -1   8   7        871.68        875.95        20.99 o
   0   8   7          4.40          4.05         1.15 o
   1   8   7        345.39        346.08        11.12 o
   2   8   7          2.02          2.91         2.92 o
   3   8   7        672.63        654.35        16.91 o
   4   8   7         33.27         41.21         5.63 o
   5   8   7          2.94         -1.89         4.40 o
   6   8   7          6.77          4.20         5.67 o
   7   8   7         83.23         91.91        16.63 o
  -7   9   7          4.15          4.09         6.74 o
  -6   9   7         34.27         33.39         9.70 o
  -5   9   7        419.17        425.98        28.86 o
  -4   9   7         69.25         58.36         6.30 o
  -3   9   7        121.13        116.21         6.83 o
  -2   9   7          1.73          5.07         4.54 o
  -1   9   7        898.36        874.18        16.85 o
   0   9   7          7.21          7.50         1.19 o
   1   9   7        165.33        160.48         6.69 o
   2   9   7        245.57        220.17         8.81 o
   3   9   7         41.60         38.50         4.57 o
   4   9   7          0.63          0.66         3.32 o
   5   9   7         93.21         95.08         8.27 o
   6   9   7          0.09         -6.20         5.24 o
   7   9   7         61.70         43.52        14.39 o
  -6  10   7         39.28         36.91        11.99 o
  -5  10   7        339.13        306.67        25.51 o
  -4  10   7         14.12         17.61         4.22 o
  -3  10   7       1424.71       1323.85        26.50 o
  -2  10   7        137.65        154.70         8.75 o
  -1  10   7          0.10         -0.83         2.49 o
   0  10   7          8.23         12.53         1.43 o
   1  10   7       1211.55       1199.73        33.05 o
   2  10   7          5.67          4.27         3.87 o
   3  10   7          0.03         -3.07         3.15 o
   4  10   7         62.61         56.55         7.82 o
   5  10   7         26.41         21.05         4.77 o
   6  10   7         72.86         74.34         9.96 o
   7  10   7        151.37        138.45        20.79 o
  -6  11   7         24.12         37.61        11.15 o
  -5  11   7         24.19         16.45         8.29 o
  -4  11   7          2.94          4.95         3.37 o
  -3  11   7        264.29        266.62        17.23 o
  -2  11   7        283.77        258.38        11.87 o
  -1  11   7        657.98        627.13        15.87 o
   0  11   7          9.21         12.93         2.89 o
   1  11   7         80.29         87.43         5.36 o
   2  11   7         82.46         79.11         5.71 o
   3  11   7          1.38         -0.13         2.88 o
   4  11   7          0.25         -2.60         3.94 o
   5  11   7          1.32          1.72         3.34 o
   6  11   7         57.39         72.54         9.96 o
   7  11   7          0.00          0.31         6.39 o
  -6  12   7         64.10         63.70        14.49 o
  -5  12   7          8.64          6.45         6.49 o
  -4  12   7          4.82         -1.50         5.31 o
  -3  12   7          0.48          4.08         3.22 o
  -2  12   7         21.53         23.70         7.29 o
  -1  12   7          4.77          7.93         2.87 o
   0  12   7       1873.26       1852.07        35.05 o
   1  12   7        350.86        325.79        10.27 o
   2  12   7        114.23        106.79         6.58 o
   3  12   7          0.03          4.84         3.15 o
   4  12   7         27.87         13.36         6.15 o
   5  12   7         18.62         18.15         4.64 o
   6  12   7         24.71         37.97         7.89 o
  -6  13   7          3.94          6.01         7.47 o
  -5  13   7          6.46          5.87         7.17 o
  -4  13   7         28.89         40.02         6.03 o
  -3  13   7         90.21         94.67         8.38 o
  -2  13   7        952.04        952.33        24.51 o
  -1  13   7          1.11         -4.65         2.91 o
   0  13   7        900.65        855.13        23.75 o
   1  13   7         32.21         36.90         5.78 o
   2  13   7        272.00        280.19        10.74 o
   3  13   7         26.54         22.87         4.93 o
   4  13   7         49.66         52.49         6.21 o
   5  13   7         15.61         23.91         4.70 o
   6  13   7         66.91         62.64         9.36 o
  -6  14   7         75.76         91.35        17.75 o
  -5  14   7          5.36          4.35         5.79 o
  -4  14   7        131.82        130.46        17.28 o
  -3  14   7         11.87         18.42         4.65 o
  -2  14   7          7.88          4.13         3.39 o
  -1  14   7          0.04         -1.35         2.90 o
   0  14   7        685.38        649.12        21.78 o
   1  14   7          2.63          1.61         4.02 o
   2  14   7         29.21         38.50         4.44 o
   3  14   7         64.29         50.81         6.90 o
   4  14   7          1.41          1.66         3.51 o
   5  14   7         59.10         67.00         7.76 o
   6  14   7         47.53         59.23        14.21 o
  -5  15   7          3.00          0.40         6.66 o
  -4  15   7         32.55         23.07         9.32 o
  -3  15   7          2.74          1.26         3.05 o
  -2  15   7        505.89        511.20        16.93 o
  -1  15   7        318.33        335.19        13.53 o
   0  15   7        291.92        302.36        15.45 o
   1  15   7          3.37          2.06         2.98 o
   2  15   7         29.71         23.61         4.78 o
   3  15   7          4.38          2.75         3.01 o
   4  15   7         56.07         60.72         6.56 o
   5  15   7          0.09          3.19         3.14 o
  -5  16   7          0.24          3.78         5.46 o
  -4  16   7         77.87         76.94        13.69 o
  -3  16   7          3.57         -2.51         3.26 o
  -2  16   7          2.76          2.40         4.41 o
  -1  16   7         50.83         58.72         6.10 o
   0  16   7         24.17         26.11         4.66 o
   1  16   7        165.09        162.80        15.19 o
   2  16   7         18.69         26.56         9.19 o
   3  16   7          5.31          5.04         3.23 o
   4  16   7         10.37         12.47         3.89 o
   5  16   7          9.63          3.69         3.77 o
  -5  17   7          1.99         -5.85         6.34 o
  -4  17   7          2.00          9.60         6.65 o
  -3  17   7         26.42         32.57         6.07 o
  -2  17   7        132.90        139.42         9.74 o
  -1  17   7        303.74        309.10        14.61 o
   0  17   7         41.93         44.68         6.18 o
   1  17   7         27.98         32.83         5.76 o
   2  17   7          2.53          4.86         7.39 o
   3  17   7         13.54         15.40         7.10 o
   4  17   7         10.33          2.47         3.38 o
   5  17   7         70.34         83.19        14.60 o
  -5  18   7          6.76          8.12         6.61 o
  -4  18   7         10.60         20.36         7.94 o
  -3  18   7         51.23         50.65         7.58 o
  -2  18   7          1.19          2.92         3.24 o
  -1  18   7        132.58        124.57         9.21 o
   0  18   7          0.06         -4.42         3.16 o
   1  18   7         98.86         99.33        16.00 o
   2  18   7         27.09         30.93        10.05 o
   3  18   7          1.46         -3.61         9.51 o
   4  18   7          0.69          4.87         6.31 o
  -4  19   7          5.55          9.01         7.02 o
  -3  19   7         49.48         50.91         9.61 o
  -2  19   7          0.06          0.20         3.46 o
  -1  19   7        262.75        274.43        13.76 o
   0  19   7         18.05         11.51         5.02 o
   1  19   7          2.75          3.19         8.23 o
   2  19   7          3.22         -3.21         7.24 o
   3  19   7         25.68         27.60        10.86 o
  -4  20   7         14.64         13.64         6.72 o
  -3  20   7          4.11         -0.26         5.31 o
  -2  20   7         21.80         30.88         6.72 o
  -1  20   7          7.33          7.32         7.39 o
   0  20   7         39.65         35.11         7.73 o
   1  20   7          2.97          3.92         6.36 o
   2  20   7          1.62          0.35         7.16 o
   3  20   7          4.00         -6.86         7.14 o
  -2  21   7          0.99          0.09         4.97 o
  -1  21   7        127.95        143.72        14.13 o
   0  21   7          9.86          2.30         7.27 o
   1  21   7         21.60         12.62         6.48 o
   2  21   7          0.76          3.25         5.70 o
  -1  22   7         10.35         13.14         5.28 o
   0  22   7         74.21         78.23        11.22 o
   1  22   7         11.78         24.50         7.35 o
  -1  23   7          0.39         15.40         8.52 o
   0  23   7          0.62         -7.19         6.78 o
  -8   0   8         88.46         91.98        11.90 o
  -6   0   8          8.14         18.71         7.61 o
  -4   0   8        230.47        238.35        11.76 o
  -2   0   8       1730.28       1656.12        34.95 o
   0   0   8       6452.72       6991.00        81.44 o
   2   0   8         77.75         59.26         8.15 o
   4   0   8         46.63         60.55        10.12 o
   6   0   8        346.24        340.73        27.90 o
  -8   1   8         13.79         13.79         4.12 o
  -7   1   8          0.41          4.37         4.33 o
  -6   1   8         20.37         27.56         5.82 o
  -5   1   8         75.69         67.48         7.27 o
  -4   1   8        689.36        681.63        13.83 o
  -3   1   8        281.45        253.21         6.42 o
  -2   1   8        192.27        195.68         8.69 o
  -1   1   8        226.90        224.75         5.61 o
   0   1   8       8053.13       8390.52        27.53 o
   1   1   8         41.89         31.89         2.72 o
   2   1   8       1216.97       1289.27        79.77 o
   3   1   8         81.57        102.76         8.19 o
   4   1   8          3.71          2.93         5.42 o
   5   1   8          5.91         -1.78         4.12 o
   6   1   8          0.27          5.88         5.59 o
   7   1   8         11.62         18.85         6.87 o
  -8   2   8          0.45         -4.19         6.29 o
  -7   2   8         27.19         32.77         6.38 o
  -6   2   8          3.21          3.27         4.00 o
  -5   2   8          3.32         -0.12         3.42 o
  -4   2   8          0.56          0.37         2.08 o
  -3   2   8        102.11        105.29         4.19 o
  -2   2   8        172.28        207.18         9.86 o
  -1   2   8         32.08         26.19         2.51 o
   0   2   8       1868.65       2132.69        19.28 o
   1   2   8        573.13        635.17        16.25 o
   3   2   8         27.00         24.36        10.88 o
   4   2   8         93.97        133.96        10.55 o
   5   2   8         27.08         27.83         6.02 o
   6   2   8        204.16        215.19        15.32 o
   7   2   8         17.77         20.16         7.06 o
  -7   3   8         76.73         81.00         7.11 o
  -6   3   8          3.64         10.11         5.84 o
  -5   3   8        176.41        175.92        11.37 o
  -4   3   8        643.59        588.17        12.84 o
  -3   3   8         68.07         65.22         3.30 o
  -2   3   8         10.15         12.98         2.00 o
  -1   3   8         66.73        105.40         4.65 o
   0   3   8        295.29        295.23         8.01 o
   1   3   8        707.29        779.11        29.75 o
   2   3   8        294.09        265.65        11.32 o
   3   3   8        161.74        126.43        24.95 o
   4   3   8        113.11        112.70         9.36 o
   5   3   8         49.41         59.21         9.47 o
   6   3   8         18.98          8.48         8.07 o
   7   3   8         25.02         27.57         7.43 o
  -7   4   8        143.40        139.62        13.50 o
  -6   4   8         57.40         54.56         6.37 o
  -5   4   8        201.35        180.64         8.10 o
  -4   4   8        223.04        215.56         7.84 o
  -3   4   8       2044.63       1881.94        23.19 o
  -2   4   8        368.84        348.82         7.71 o
  -1   4   8       1242.73       1218.29        13.86 o
   0   4   8        863.83        915.99        18.70 o
   1   4   8          0.39          2.83         2.00 o
   2   4   8        221.96        230.61        14.34 o
   3   4   8        773.34        771.31        21.30 o
   4   4   8        239.55        250.59        13.87 o
   5   4   8        112.43         98.91         9.80 o
   6   4   8         22.62         16.25         8.37 o
   7   4   8          4.78          1.14         5.58 o
  -7   5   8          8.48         -1.09         8.25 o
  -6   5   8         50.55         48.38         5.04 o
  -5   5   8         19.01         23.15         3.27 o
  -4   5   8         12.78         12.14         2.51 o
  -3   5   8        117.09        118.21         4.37 o
  -2   5   8        156.81        143.05         3.65 o
  -1   5   8       1317.98       1275.47        38.30 o
   0   5   8        375.08        416.53        11.32 o
   1   5   8       1154.48       1174.75        19.93 o
   2   5   8          5.80         10.42         3.77 o
   3   5   8       1553.39       1657.60        53.32 o
   4   5   8        270.19        281.67        20.37 o
   5   5   8         57.42         33.24         6.11 o
   6   5   8          5.19         -4.51         4.92 o
   7   5   8          0.10         -8.10         6.15 o
  -7   6   8          0.03          0.30         4.78 o
  -6   6   8         22.98         13.90         5.69 o
  -5   6   8         82.99         78.64         5.44 o
  -4   6   8         56.56         70.68         4.92 o
  -3   6   8        471.83        464.19         9.34 o
  -2   6   8         17.48         13.15         1.61 o
  -1   6   8        833.34        848.50        10.83 o
   0   6   8         14.38         13.44         1.91 o
   1   6   8         14.95         33.04         3.40 o
   2   6   8         31.27         33.55         3.78 o
   3   6   8        570.08        629.97        38.17 o
   4   6   8         66.85         51.80         5.73 o
   5   6   8          3.27          7.07         4.42 o
   6   6   8          1.44          8.87         5.28 o
   7   6   8         29.08         36.07         8.45 o
  -7   7   8         20.64         18.25         6.35 o
  -6   7   8         70.16         80.21        12.49 o
  -5   7   8         89.17        110.57        15.49 o
  -4   7   8        880.89        850.22        15.87 o
  -3   7   8        809.79        728.29        19.79 o
  -2   7   8        246.75        259.47         6.57 o
  -1   7   8          8.79         10.52         1.71 o
   0   7   8          0.06          0.04         1.74 o
   1   7   8        599.67        526.26        11.70 o
   2   7   8       1070.65       1124.94        32.80 o
   3   7   8        157.76        135.22         9.99 o
   4   7   8          2.89         10.86         3.91 o
   5   7   8         10.44          1.84         4.50 o
   6   7   8          2.55          5.26         4.78 o
   7   7   8         66.88         74.13        15.30 o
  -7   8   8         35.82         26.27        10.30 o
  -6   8   8         89.94         91.71        15.70 o
  -5   8   8          0.47         31.38        12.78 o
  -4   8   8         42.15         30.41         4.66 o
  -3   8   8         95.45        100.61         4.68 o
  -2   8   8        992.69        865.84        72.69 o
  -1   8   8        339.96        285.54        18.78 o
   0   8   8        413.77        482.96        14.26 o
   1   8   8        541.62        580.31        12.51 o
   2   8   8          8.49          7.57         2.34 o
   3   8   8        131.11        114.27         7.39 o
   4   8   8        333.35        382.83        24.54 o
   5   8   8         39.73         30.60         6.54 o
   6   8   8          1.66         -3.41         4.46 o
   7   8   8         23.87          7.26         6.92 o
  -7   9   8         13.98         13.87         9.04 o
  -6   9   8         29.95         33.37        10.29 o
  -5   9   8          0.36         19.40        10.06 o
  -4   9   8          0.48          0.45         3.53 o
  -3   9   8        104.30        107.83         8.14 o
  -2   9   8         58.42         52.05         5.17 o
  -1   9   8         21.35         30.49         3.78 o
   0   9   8        179.76        164.43         5.26 o
   1   9   8         64.77         58.07         4.42 o
   2   9   8        674.43        634.98        15.08 o
   3   9   8        118.68        104.99         6.99 o
   4   9   8         31.39         34.10         5.12 o
   5   9   8          0.05         -6.70         3.85 o
   6   9   8         17.37         25.80         6.42 o
   7   9   8         57.44         61.27        14.35 o
  -6  10   8        121.77        139.29        18.99 o
  -5  10   8        165.87        147.89        18.57 o
  -4  10   8         94.61        112.08         9.02 o
  -3  10   8         64.30         73.09         6.51 o
  -2  10   8        435.34        433.75        14.44 o
  -1  10   8        265.95        238.83         9.42 o
   0  10   8        704.26        612.19        12.42 o
   1  10   8       1515.51       1461.77        29.36 o
   2  10   8          9.89          6.35         2.40 o
   3  10   8         32.25         35.39         4.57 o
   4  10   8         31.64         32.83         5.10 o
   5  10   8          4.13          2.99         4.07 o
   6  10   8         48.27         48.02         8.69 o
  -6  11   8        341.56        324.52        29.20 o
  -5  11   8        223.48        247.94        24.01 o
  -4  11   8        306.96        340.66        14.94 o
  -3  11   8        131.77        130.57         8.83 o
  -2  11   8         12.77         15.83         3.47 o
  -1  11   8         43.16         42.83         4.67 o
   0  11   8        131.57        111.83        14.29 o
   1  11   8        176.35        186.29         7.83 o
   2  11   8        129.25        120.47         6.94 o
   3  11   8         84.22         83.15         8.02 o
   4  11   8        208.20        164.06        18.30 o
   5  11   8          6.70          6.70         4.61 o
   6  11   8          0.07         -6.70         7.56 o
  -6  12   8          0.09          5.23         6.74 o
  -5  12   8         69.93         74.56        14.28 o
  -4  12   8         28.86         37.60         9.50 o
  -3  12   8          0.97          0.33         6.22 o
  -2  12   8          8.68          3.48         7.18 o
  -1  12   8         11.13         13.14         3.29 o
   0  12   8         20.43         27.36         5.52 o
   1  12   8        246.61        249.33         9.05 o
   2  12   8        105.73         86.02         6.19 o
   3  12   8         32.02         22.27         4.41 o
   4  12   8         20.93         19.24         4.17 o
   5  12   8         41.54         39.59         6.07 o
   6  12   8         34.20         38.38         7.85 o
  -6  13   8          1.23         -0.28         6.84 o
  -5  13   8        215.54        205.54        22.90 o
  -4  13   8        344.58        304.48        25.55 o
  -3  13   8          8.30          5.65         3.09 o
  -2  13   8         24.05         21.29         3.94 o
  -1  13   8          4.81          0.90         2.80 o
   0  13   8         72.49         76.63         8.35 o
   1  13   8         98.83         95.00         8.60 o
   2  13   8         13.80          5.91         2.44 o
   3  13   8         21.11         26.63         5.47 o
   4  13   8          0.06         -3.46         3.17 o
   5  13   8         33.18         40.48         6.18 o
   6  13   8         22.41          2.99         9.24 o
  -6  14   8          3.29          8.04         6.91 o
  -5  14   8          2.51          9.70         8.69 o
  -4  14   8        109.82        100.37        15.47 o
  -3  14   8         27.49         29.37         5.47 o
  -2  14   8         19.26         20.35         8.05 o
  -1  14   8         66.73         60.92         5.82 o
   0  14   8         11.20         19.11         5.16 o
   1  14   8         95.01         79.27         8.37 o
   2  14   8          0.68         -2.25         2.29 o
   3  14   8         21.00         20.67         4.77 o
   4  14   8          6.58          9.21         3.59 o
   5  14   8         40.99         44.61         6.23 o
   6  14   8          0.02          2.34         4.03 o
  -5  15   8         97.80         85.99        15.11 o
  -4  15   8          0.40         -1.28         6.08 o
  -3  15   8         99.13        105.20        10.64 o
  -2  15   8          6.73          9.97         3.29 o
  -1  15   8          0.01         -1.66         2.86 o
   0  15   8         12.52          8.87         5.66 o
   1  15   8        217.97        206.66        12.85 o
   2  15   8        161.55        155.76        11.38 o
   3  15   8        139.66        149.19        11.64 o
   4  15   8         28.27         33.66         6.40 o
   5  15   8          4.53          0.42         3.41 o
  -5  16   8          5.66          6.69         7.47 o
  -4  16   8         32.95         26.00         9.11 o
  -3  16   8        179.47        181.23        16.91 o
  -2  16   8         27.13         29.67         4.70 o
  -1  16   8        114.89        119.82         8.72 o
   0  16   8         78.83         67.20         7.96 o
   1  16   8         41.49         44.99         6.54 o
   2  16   8         17.97         10.84         5.74 o
   3  16   8         25.53         26.28         5.92 o
   4  16   8         23.01         22.61         4.51 o
   5  16   8         15.02         14.10         5.19 o
  -5  17   8         43.77         53.30        13.19 o
  -4  17   8         41.71         58.48        12.29 o
  -3  17   8         61.43         50.83         8.85 o
  -2  17   8          2.04         -2.39         3.19 o
  -1  17   8         20.51         12.09         3.87 o
   0  17   8         10.04         -0.16         3.51 o
   1  17   8          1.64         -2.35         3.97 o
   2  17   8         74.76         99.12        15.70 o
   3  17   8         13.41         17.41         7.58 o
   4  17   8          4.78          7.44         9.41 o
  -4  18   8          1.97          1.32         5.17 o
  -3  18   8          0.02          2.75         4.71 o
  -2  18   8         22.98         30.07         5.23 o
  -1  18   8         62.60         65.74         7.22 o
   0  18   8         87.37         86.21         7.87 o
   1  18   8          0.01         11.42         7.75 o
   2  18   8          1.84          8.48         7.46 o
   3  18   8         15.50         11.03         6.73 o
   4  18   8         60.68         71.74        14.96 o
  -4  19   8         52.86         61.23        13.22 o
  -3  19   8          0.78          6.91         5.26 o
  -2  19   8          0.11         -0.11         5.79 o
  -1  19   8         11.19         23.40         4.87 o
   0  19   8         79.93         73.37        10.04 o
   1  19   8         67.85         83.50        15.29 o
   2  19   8        123.42        156.51        20.55 o
   3  19   8         18.04         17.78         9.31 o
  -4  20   8          0.01         -2.82         5.13 o
  -3  20   8         52.56         52.21         9.30 o
  -2  20   8          0.07          1.48        12.05 o
  -1  20   8          0.16         -6.39         4.11 o
   0  20   8         32.44         37.52         7.17 o
   1  20   8         16.58         23.39        10.42 o
   2  20   8          2.28         -3.15         6.07 o
   3  20   8          2.58          4.14         7.27 o
  -2  21   8         83.40         87.01        17.79 o
  -1  21   8          1.42          2.82         7.02 o
   0  21   8         24.38         25.99         7.26 o
   1  21   8         39.01         56.56        13.27 o
   2  21   8         21.19         13.90         8.48 o
  -1  22   8         53.64         65.99        13.96 o
   0  22   8          0.10          0.47         4.82 o
   1  22   8          0.01         -7.11         7.17 o
   0  23   8          0.26         -1.77         5.83 o
  -7   0   9          9.66          7.03         4.78 o
  -5   0   9         29.88         36.21         6.16 o
  -3   0   9         52.22         32.57         3.29 o
  -1   0   9       2096.20       2432.69        58.84 o
   1   0   9       4381.39       4681.14        65.16 o
   3   0   9        214.92        247.24        17.15 o
   5   0   9          7.41          5.93         7.04 o
   7   0   9         84.25         79.72        16.30 o
  -8   1   9         20.19         25.04         5.66 o
  -7   1   9         43.97         38.58         5.01 o
  -6   1   9         33.91         28.71         4.28 o
  -5   1   9         73.77         70.95         5.66 o
  -4   1   9         13.09          8.81         2.35 o
  -3   1   9         14.79         17.84         1.97 o
  -2   1   9         72.96         61.94         3.28 o
  -1   1   9       2064.44       2102.52        18.06 o
   0   1   9       1956.80       2170.94        16.85 o
   1   1   9         84.85         83.98         7.14 o
   2   1   9         30.40         46.42         5.74 o
   3   1   9        223.65        256.10        20.12 o
   4   1   9          0.58         -1.10         4.30 o
   5   1   9        161.85        179.03        14.88 o
   6   1   9          5.16          8.67         5.05 o
   7   1   9         63.92         85.23        11.68 o
  -7   2   9         53.49         52.15         5.83 o
  -6   2   9        293.21        274.00        11.28 o
  -5   2   9         44.15         39.21         4.18 o
  -4   2   9        190.16        164.40         7.07 o
  -3   2   9         83.56         77.19         3.62 o
  -2   2   9        643.22        656.34        16.41 o
  -1   2   9         90.75        107.06         4.70 o
   0   2   9       1207.86       1246.67        18.04 o
   1   2   9       3269.93       3249.95        47.68 o
   2   2   9        398.04        399.92        11.28 o
   3   2   9        198.30        203.73        23.11 o
   4   2   9        138.97        147.67        11.34 o
   5   2   9         20.64         25.66         6.13 o
   6   2   9          8.03          0.94         5.59 o
   7   2   9         12.83         12.81         5.91 o
  -7   3   9         24.08         25.03         4.98 o
  -6   3   9          1.34          1.99         2.74 o
  -5   3   9          0.30         -0.38         2.24 o
  -4   3   9         33.89         28.36         3.54 o
  -3   3   9        211.51        175.27         7.97 o
  -2   3   9         77.97         56.12         6.05 o
  -1   3   9       1929.36       2099.74        20.58 o
   0   3   9       6639.79       6662.75       123.85 o
   1   3   9       2138.38       2062.27        67.02 o
   2   3   9          1.87         14.68        14.36 o
   3   3   9        160.84        148.00        12.73 o
   4   3   9          0.03          3.52         4.08 o
   5   3   9          0.08         -4.94         4.88 o
   6   3   9         30.45         49.95         8.59 o
   7   3   9         38.29         28.38         7.07 o
  -7   4   9          0.03         -0.98         4.51 o
  -6   4   9         25.98         26.67         3.92 o
  -5   4   9         56.62         63.69         5.04 o
  -4   4   9          8.85         19.59         3.40 o
  -3   4   9         16.17         14.48         3.57 o
  -2   4   9        925.51       1000.39        13.51 o
  -1   4   9        223.66        252.03         7.51 o
   0   4   9        102.32        120.20         4.51 o
   1   4   9         22.22         13.50         2.31 o
   2   4   9       1256.83       1438.89        71.07 o
   3   4   9         45.99         43.59         5.30 o
   4   4   9         13.21         11.00         4.26 o
   5   4   9          1.62         -2.63         4.73 o
   6   4   9         14.69         13.25         5.29 o
   7   4   9          4.72          1.59         8.12 o
  -7   5   9         65.25         64.65         9.83 o
  -6   5   9          7.03          7.94         4.00 o
  -5   5   9          4.98          3.74         2.55 o
  -4   5   9        481.30        457.18        12.54 o
  -3   5   9        166.86        172.62         9.61 o
  -2   5   9        259.04        220.23        14.20 o
  -1   5   9        503.09        574.30        13.10 o
   0   5   9        488.25        515.18         9.83 o
   1   5   9         39.31         47.35         3.62 o
   2   5   9        220.27        247.79        10.65 o
   3   5   9          3.09         12.64         3.79 o
   4   5   9         87.49         92.12         9.09 o
   5   5   9         13.01         13.22         4.71 o
   6   5   9         49.41         45.03         7.94 o
   7   5   9         33.90         40.02         9.48 o
  -7   6   9          9.08         13.89         8.64 o
  -6   6   9         36.51         44.38        11.55 o
  -5   6   9         71.68         69.81         5.77 o
  -4   6   9         17.33         26.96         5.89 o
  -3   6   9          1.25          3.19         3.55 o
  -2   6   9          3.60          6.58         1.00 o
  -1   6   9         26.90         39.04         2.66 o
   0   6   9        349.72        375.25        10.93 o
   1   6   9          0.35          1.63         2.12 o
   2   6   9       1772.70       1698.90        45.98 o
   3   6   9         13.16         11.11         4.36 o
   4   6   9          0.05         -3.38         3.19 o
   5   6   9          3.81          0.69         4.15 o
   6   6   9          0.01         12.44         8.28 o
   7   6   9          0.17          1.81         8.49 o
  -7   7   9         84.22        103.20        17.53 o
  -6   7   9        222.38        252.62        24.70 o
  -5   7   9         31.08         40.97        11.19 o
  -4   7   9        130.63        135.97         6.61 o
  -3   7   9        230.15        224.54         7.06 o
  -2   7   9        727.66        694.60        10.94 o
  -1   7   9        829.95        744.02        12.42 o
   0   7   9         70.93         56.23         3.17 o
   1   7   9       1690.65       1696.08        41.91 o
   2   7   9        272.27        305.86        12.74 o
   3   7   9         67.71         59.65         5.69 o
   4   7   9          1.81          3.68         3.62 o
   5   7   9         16.61          5.06         4.08 o
   6   7   9          8.92          5.45         4.98 o
   7   7   9          8.83         16.53         8.80 o
  -7   8   9          1.52         -0.50         7.14 o
  -6   8   9          0.06         -1.63         6.91 o
  -5   8   9        781.68        774.99        39.34 o
  -4   8   9        358.54        297.67        23.05 o
  -3   8   9        157.00        169.22         6.17 o
  -2   8   9        682.65        668.97        10.34 o
  -1   8   9          1.85          2.68         1.27 o
   0   8   9         10.34         12.01         2.32 o
   1   8   9          1.77          4.30         6.78 o
   2   8   9        609.92        603.95        14.69 o
   3   8   9          1.49         -0.18         4.52 o
   4   8   9         41.40         55.39         9.83 o
   5   8   9         84.99         66.24         8.90 o
   6   8   9          0.54         -1.91         7.48 o
  -6   9   9          9.76         17.59         8.75 o
  -5   9   9          7.11         22.64        10.21 o
  -4   9   9         91.69         99.96        14.79 o
  -3   9   9          6.72          0.85         2.58 o
  -2   9   9         64.85         53.86         5.03 o
  -1   9   9       1002.15        926.12        41.74 o
   0   9   9        142.93        143.30         4.94 o
   1   9   9        311.70        308.31        10.07 o
   2   9   9         55.54         62.13         5.29 o
   3   9   9        143.31        118.71         8.05 o
   4   9   9          4.88          5.72         3.44 o
   5   9   9         10.48          8.32         4.00 o
   6   9   9          3.05          6.40         4.65 o
  -6  10   9         27.19         52.68        13.40 o
  -5  10   9        512.37        560.32        35.89 o
  -4  10   9         34.26         43.71        12.06 o
  -3  10   9        164.61        160.27         9.20 o
  -2  10   9        146.60        148.84         8.61 o
  -1  10   9          2.74          4.38         3.12 o
   0  10   9          1.84         -0.69         3.51 o
   1  10   9       1269.03       1180.87        19.03 o
   2  10   9        142.21        133.43         7.27 o
   3  10   9          0.10         -1.56         2.63 o
   4  10   9         17.89         14.58         5.34 o
   5  10   9          4.53         10.66         6.76 o
   6  10   9         37.83         28.22        14.50 o
  -6  11   9         76.45         71.98        15.27 o
  -5  11   9         12.36         26.20        10.29 o
  -4  11   9         10.75         16.93         8.20 o
  -3  11   9        355.73        315.22        13.27 o
  -2  11   9         17.49         22.36         3.39 o
  -1  11   9       1072.18       1053.17        29.33 o
   0  11   9        212.69        203.96        11.78 o
   1  11   9        448.93        428.75        11.67 o
   2  11   9        121.82        104.36         6.77 o
   3  11   9        134.79        118.08        16.38 o
   4  11   9         23.68         15.38         3.97 o
   5  11   9        101.76         97.37         8.92 o
   6  11   9          0.51        -11.23         9.00 o
  -6  12   9        108.70        118.07        19.10 o
  -5  12   9         39.24         46.88        12.62 o
  -4  12   9         66.10         65.02        12.23 o
  -3  12   9         31.72         24.70         4.46 o
  -2  12   9        584.36        559.03        15.68 o
  -1  12   9          7.56          7.41         3.05 o
   0  12   9        107.23        108.78         9.27 o
   1  12   9         89.82         91.51         5.67 o
   2  12   9        181.13        164.28         8.43 o
   3  12   9         33.51         24.09         4.42 o
   4  12   9         21.65         22.95         5.35 o
   5  12   9          3.09          4.19         3.53 o
   6  12   9          0.00         -8.09         5.31 o
  -6  13   9         30.50         39.27        11.68 o
  -5  13   9        157.04        177.73        21.33 o
  -4  13   9        225.54        218.12        21.96 o
  -3  13   9          0.04         -1.40         3.94 o
  -2  13   9        383.95        389.17        13.64 o
  -1  13   9         49.71         55.07         5.67 o
   0  13   9        988.10        952.01        26.51 o
   1  13   9         88.10         86.04         5.95 o
   2  13   9          9.93          8.33         2.63 o
   3  13   9         13.73          7.17         3.52 o
   4  13   9          0.40         -4.36         3.47 o
   5  13   9         10.29          7.95         3.81 o
   6  13   9          0.91         -0.95         5.74 o
  -5  14   9          6.10         13.38         8.90 o
  -4  14   9        280.51        308.70        26.49 o
  -3  14   9         52.19         63.52        11.43 o
  -2  14   9        295.24        297.67        12.55 o
  -1  14   9         56.16         49.68         5.72 o
   0  14   9         19.80         21.33         5.46 o
   1  14   9         17.19         12.39         4.64 o
   2  14   9         81.28         77.09         6.30 o
   3  14   9          3.41          5.08         3.62 o
   4  14   9          7.57          2.93         2.95 o
   5  14   9          1.93          2.06         3.45 o
   6  14   9          2.27        -17.78         8.89 o
  -5  15   9         13.04         10.22         7.21 o
  -4  15   9         19.11         32.05        10.38 o
  -3  15   9         10.48          4.69         5.69 o
  -2  15   9          3.71          3.90         3.48 o
  -1  15   9         50.77         58.70         6.17 o
   0  15   9        171.89        179.58        12.48 o
   1  15   9         28.27         33.83         5.86 o
   2  15   9          1.08          0.72         3.44 o
   3  15   9         50.68         48.99         7.08 o
   4  15   9          7.65         -1.54         3.48 o
   5  15   9         21.23         28.38         5.41 o
  -5  16   9         44.21         53.60        12.89 o
  -4  16   9         76.06         78.47        14.15 o
  -3  16   9          1.49          1.81         6.72 o
  -2  16   9          8.20          9.00         3.23 o
  -1  16   9          0.80          1.67         3.38 o
   0  16   9         30.07         28.93         5.71 o
   1  16   9        240.02        241.43        28.78 o
   2  16   9         55.91         65.97         8.21 o
   3  16   9         60.36         46.09        11.33 o
   4  16   9          0.55         -6.46         4.42 o
   5  16   9          5.87          3.69         4.44 o
  -5  17   9         10.46         22.38         9.45 o
  -4  17   9         27.01         22.04         8.85 o
  -3  17   9        244.45        240.73        20.95 o
  -2  17   9          0.04         -0.09         4.11 o
  -1  17   9         36.14         40.72         5.84 o
   0  17   9         27.51         17.87         5.04 o
   1  17   9         55.22         53.63         7.67 o
   2  17   9          5.87          1.81         5.32 o
   3  17   9          1.24         -8.02         8.19 o
   4  17   9          2.45         -1.68         6.32 o
  -4  18   9         34.24         28.18         9.59 o
  -3  18   9         82.88         95.28        11.53 o
  -2  18   9         16.90         24.28         4.79 o
  -1  18   9        128.31        139.30         9.94 o
   0  18   9         73.81         61.01         6.86 o
   1  18   9        116.03        106.38        17.21 o
   2  18   9         10.16         13.50         7.99 o
   3  18   9         64.01         67.37        13.42 o
   4  18   9         17.25         27.23         9.53 o
  -4  19   9          1.79          2.10         4.14 o
  -3  19   9         41.84         33.36        15.88 o
  -2  19   9          1.94          3.55         8.07 o
  -1  19   9          2.74         -1.10         2.78 o
   0  19   9         82.03         91.74        11.07 o
   1  19   9         11.75         12.32         8.60 o
   2  19   9          0.88          7.02         6.55 o
   3  19   9          0.06         -8.35         6.49 o
  -4  20   9          0.01         -2.46         5.88 o
  -3  20   9         11.39         13.52         5.59 o
  -2  20   9        112.86        114.49        12.41 o
  -1  20   9          1.69          0.52         3.70 o
   0  20   9          3.54          7.41         6.25 o
   1  20   9         60.14         75.15        14.97 o
   2  20   9         58.61         56.31        13.24 o
  -2  21   9          0.14          2.82         8.23 o
  -1  21   9         71.92         87.72        11.29 o
   0  21   9         27.95         34.25         7.83 o
   1  21   9          1.49         23.08        11.39 o
   0  22   9          6.54         -0.23         5.70 o
   1  22   9         13.79          8.97         6.53 o
   0  23   9         52.02         58.43        14.46 o
  -8   0  10         62.27         60.45        14.10 o
  -6   0  10        207.97        209.92        14.41 o
  -4   0  10          0.02         -3.93         5.34 o
  -2   0  10       5632.86       5458.43        70.22 o
   0   0  10       2198.00       2159.00        43.99 o
   2   0  10         15.32         18.51         5.58 o
   4   0  10        528.00        538.97        29.34 o
   6   0  10         18.43         24.93         9.00 o
  -8   1  10          7.05         16.13         9.58 o
  -7   1  10          8.10          5.02         3.02 o
  -6   1  10        535.33        486.65        15.18 o
  -5   1  10          1.24          4.60         2.84 o
  -4   1  10        308.41        303.38        14.42 o
  -3   1  10        726.36        659.01        24.39 o
  -2   1  10         47.53         66.08        11.90 o
  -1   1  10       1708.15       1894.94        18.01 o
   0   1  10        635.78        730.92        10.41 o
   1   1  10         99.05        145.94         6.89 o
   2   1  10          1.57          3.04         3.84 o
   3   1  10        142.58        148.82        19.12 o
   4   1  10        499.48        544.91        28.78 o
   5   1  10          7.18         13.58         9.62 o
   6   1  10          0.07          6.15         6.81 o
   7   1  10          0.10          7.89         4.74 o
  -7   2  10         77.38         76.16         8.41 o
  -6   2  10        189.47        191.99         9.62 o
  -5   2  10        219.54        202.07         8.84 o
  -4   2  10        225.01        227.73        12.33 o
  -3   2  10        557.54        547.88        17.05 o
  -2   2  10        449.84        414.61         9.36 o
  -1   2  10         40.73         25.79         3.07 o
   0   2  10        414.68        397.80         7.79 o
   1   2  10         54.16         40.06         9.22 o
   2   2  10         17.22         27.26         3.88 o
   3   2  10         21.40         22.98         5.22 o
   4   2  10        247.17        235.76        14.03 o
   5   2  10        216.05        222.31        14.85 o
   6   2  10         13.44         10.97         5.32 o
   7   2  10         31.84         31.63         7.80 o
  -7   3  10         14.08         21.38         7.37 o
  -6   3  10          0.39          4.45         2.99 o
  -5   3  10        200.25        191.57         9.84 o
  -4   3  10        318.44        326.97        14.89 o
  -3   3  10        851.48        838.41        20.80 o
  -2   3  10        111.77         92.68         7.11 o
  -1   3  10        524.06        521.02        15.90 o
   0   3  10        865.41        951.92        17.20 o
   1   3  10        909.38        989.70        20.75 o
   2   3  10       1117.27       1120.60        44.88 o
   3   3  10        559.23        586.21        21.60 o
   4   3  10        449.04        456.57        20.10 o
   5   3  10          5.51          0.94         4.42 o
   6   3  10         15.24          4.84         4.97 o
   7   3  10          1.06          3.08         6.02 o
  -7   4  10        164.58        144.35        19.51 o
  -6   4  10          1.99         -0.05         2.73 o
  -5   4  10        135.57        139.27         8.34 o
  -4   4  10        759.78        782.63        22.38 o
  -3   4  10        484.04        461.53        15.40 o
  -2   4  10        730.47        708.06        11.31 o
  -1   4  10        126.86         81.29         2.99 o
   0   4  10         43.94         72.37         6.62 o
   1   4  10        259.00        275.60         8.62 o
   2   4  10         24.84         20.84         3.47 o
   3   4  10         50.06         63.52         9.33 o
   4   4  10        140.46        161.21        11.84 o
   5   4  10        141.60        155.98        12.67 o
   6   4  10          0.93          3.69        19.84 o
   7   4  10         37.07         47.55        13.05 o
  -7   5  10          0.72         13.52         7.76 o
  -6   5  10          3.88         19.24         8.94 o
  -5   5  10        430.58        402.04        14.88 o
  -4   5  10        327.53        357.81        14.98 o
  -3   5  10        986.31        963.73        22.71 o
  -2   5  10        531.15        504.30         9.04 o
  -1   5  10        989.90        997.76        15.89 o
   0   5  10         62.44         62.21         3.38 o
   1   5  10         32.46         33.84         3.47 o
   2   5  10        217.74        226.90        14.33 o
   3   5  10        947.28        944.73        43.81 o
   4   5  10          5.58          7.12         4.39 o
   5   5  10         10.84          6.87         4.60 o
   6   5  10          3.36          1.15         4.65 o
   7   5  10          0.39         -5.89         7.70 o
  -7   6  10          6.46         16.34         9.28 o
  -6   6  10         19.28         31.84        10.69 o
  -5   6  10        192.52        229.24        13.32 o
  -4   6  10          1.00          1.03         9.84 o
  -3   6  10         33.52         33.52         4.61 o
  -2   6  10          2.03          1.55         0.65 o
  -1   6  10         43.06         37.30         2.61 o
   0   6  10         11.52         16.75         5.85 o
   1   6  10       2248.84       2267.20        51.03 o
   2   6  10         17.56         16.67         4.97 o
   3   6  10          5.52          4.53         3.21 o
   4   6  10        254.12        279.09        26.55 o
   5   6  10         77.71         85.58         9.37 o
   6   6  10         25.39         28.38         7.24 o
  -7   7  10          8.52         13.24         9.73 o
  -6   7  10         27.07         33.65        10.16 o
  -5   7  10        294.83        319.58        27.33 o
  -4   7  10        355.31        356.41        18.62 o
  -3   7  10        143.17        148.17         8.34 o
  -2   7  10          1.64          5.89         1.50 o
  -1   7  10        133.65        154.17         6.48 o
   0   7  10          2.85         -1.31         1.62 o
   1   7  10          0.03          0.80         2.87 o
   2   7  10        871.27        889.13        31.27 o
   3   7  10        647.97        597.46        17.12 o
   4   7  10          0.07          1.65         3.60 o
   5   7  10          0.00          4.42         4.34 o
   6   7  10          0.20         -6.93         4.82 o
  -7   8  10         34.26         34.47        11.66 o
  -6   8  10         54.74         49.55        13.17 o
  -5   8  10        216.46        215.81        22.40 o
  -4   8  10          0.20          8.00         7.33 o
  -3   8  10        355.11        303.89        12.76 o
  -2   8  10          5.96          6.28         1.47 o
  -1   8  10        758.02        677.46        17.35 o
   0   8  10        263.32        237.19         6.72 o
   1   8  10          4.36          3.95         4.38 o
   2   8  10        689.94        633.71        23.88 o
   3   8  10         40.57         29.56         4.51 o
   4   8  10        653.55        615.32        22.75 o
   5   8  10         40.20         33.09         7.03 o
   6   8  10         95.93        106.29        17.74 o
  -6   9  10          1.79          3.49         8.13 o
  -5   9  10         10.61         18.36         9.31 o
  -4   9  10        241.35        221.69        21.19 o
  -3   9  10          1.75          1.24         1.87 o
  -2   9  10        721.64        707.96        14.79 o
  -1   9  10        270.39        244.18        13.40 o
   0   9  10        138.46        142.58         5.33 o
   1   9  10        168.44        173.92         7.34 o
   2   9  10         67.99         67.34         5.64 o
   3   9  10         19.63         24.85         4.45 o
   4   9  10          0.89          3.26         3.56 o
   5   9  10          2.01          0.56         4.57 o
   6   9  10          0.27         -0.51         6.91 o
  -6  10  10        156.14        150.66        20.58 o
  -5  10  10          1.78         14.05         8.57 o
  -4  10  10          9.24         12.98         7.03 o
  -3  10  10          0.62         -0.70         2.29 o
  -2  10  10        197.73        169.81         7.99 o
  -1  10  10          5.13          8.80         2.80 o
   0  10  10        321.82        295.53        18.05 o
   1  10  10         26.74         33.79         4.56 o
   2  10  10        311.15        299.93        19.26 o
   3  10  10         42.52         43.02         6.30 o
   4  10  10        151.04        159.96        10.10 o
   5  10  10         18.76         17.23         6.10 o
   6  10  10         44.59         45.64         8.59 o
  -6  11  10         13.07         18.49        10.09 o
  -5  11  10         55.48         68.16        13.88 o
  -4  11  10        204.69        207.86        20.70 o
  -3  11  10        300.56        306.83        12.75 o
  -2  11  10        268.35        276.18        10.52 o
  -1  11  10         76.38         80.54         6.19 o
   0  11  10         71.47         65.49         8.70 o
   1  11  10        208.86        188.20         8.83 o
   2  11  10         32.58         24.57         4.67 o
   3  11  10         19.28         23.36         4.81 o
   4  11  10          2.44         -2.53         3.18 o
   5  11  10          0.08         -2.09         3.14 o
   6  11  10          3.12         -7.65         8.35 o
  -6  12  10         11.54          2.27         6.00 o
  -5  12  10        119.03        144.52        19.44 o
  -4  12  10          1.00          5.71         6.28 o
  -3  12  10         23.23         12.28         7.31 o
  -2  12  10          1.07         -0.14         2.88 o
  -1  12  10        309.13        326.18        12.25 o
   0  12  10         63.23         66.61         7.74 o
   1  12  10          2.72         -1.41         2.15 o
   2  12  10         11.79          7.92         2.54 o
   3  12  10         11.89          5.02         3.52 o
   4  12  10         89.00         72.89         7.31 o
   5  12  10        102.72        116.16         9.78 o
   6  12  10          3.63          3.46         4.78 o
  -6  13  10         31.35         33.72        11.46 o
  -5  13  10         87.89         98.47        16.39 o
  -4  13  10         51.01         29.30         9.48 o
  -3  13  10        155.64        149.58        16.60 o
  -2  13  10         30.01         26.90         4.17 o
  -1  13  10          9.46          7.44         3.90 o
   0  13  10        121.10        110.82        10.06 o
   1  13  10         13.18         12.92         4.42 o
   2  13  10          4.48          9.17         2.94 o
   3  13  10        124.94        116.00         9.80 o
   4  13  10          4.90          2.06         4.76 o
   5  13  10          1.02          5.29         3.67 o
   6  13  10          0.19          0.87         3.94 o
  -5  14  10         25.56         16.19         8.46 o
  -4  14  10         25.93         32.07        10.29 o
  -3  14  10          1.87          5.81         7.97 o
  -2  14  10         36.24         34.48         4.79 o
  -1  14  10         38.45         38.73         5.60 o
   0  14  10        449.27        447.28        19.41 o
   1  14  10        310.80        290.73        15.65 o
   2  14  10         10.63         18.11         5.21 o
   3  14  10          0.96         -5.86         7.77 o
   4  14  10         27.91         26.36         4.88 o
   5  14  10         93.28         91.95         9.14 o
  -5  15  10         18.57         31.11        10.36 o
  -4  15  10        152.57        176.97        20.80 o
  -3  15  10        194.54        197.35        15.31 o
  -2  15  10        343.86        321.63        13.52 o
  -1  15  10        101.63         94.96         7.58 o
   0  15  10         15.78         17.37         5.58 o
   1  15  10         74.38         66.09         8.20 o
   2  15  10          0.09          3.34         3.84 o
   3  15  10         89.13         90.06        14.84 o
   4  15  10         39.95         22.61         4.67 o
   5  15  10         46.62         43.61         6.53 o
  -5  16  10          0.63          7.72         9.12 o
  -4  16  10          6.69          2.51         6.48 o
  -3  16  10         45.64         37.42         7.48 o
  -2  16  10         66.00         65.74         6.71 o
  -1  16  10         66.36         61.78         6.45 o
   0  16  10         26.57         23.82         5.54 o
   1  16  10         57.18         52.91         7.64 o
   2  16  10         23.52         24.66         5.72 o
   3  16  10          7.16          7.03         6.51 o
   4  16  10          0.00          7.55         4.32 o
   5  16  10          1.74          0.59         5.83 o
  -4  17  10         55.34         59.63         9.82 o
  -3  17  10        209.81        217.96        16.76 o
  -2  17  10          5.12          4.19         8.51 o
  -1  17  10        328.27        319.05        14.32 o
   0  17  10         39.61         40.01         6.80 o
   1  17  10         30.29         27.45         5.89 o
   2  17  10         72.16         78.00        14.73 o
   3  17  10          2.07        -10.64         8.88 o
   4  17  10         63.72         73.14        10.12 o
  -4  18  10          8.67          0.74         9.88 o
  -3  18  10         15.93         15.98         6.27 o
  -2  18  10        168.41        196.84        15.59 o
  -1  18  10          0.46         -1.48         3.19 o
   0  18  10        141.42        135.02         9.97 o
   1  18  10         49.79         85.74        15.69 o
   2  18  10         28.71         36.09        11.48 o
   3  18  10          0.54          3.87         6.19 o
   4  18  10         32.30         32.00        10.41 o
  -4  19  10         30.28         32.27         8.73 o
  -3  19  10         48.09         37.66         8.01 o
  -2  19  10          0.28         -5.05         4.59 o
  -1  19  10         11.00         11.86         4.22 o
   0  19  10         10.38          8.47        11.50 o
   1  19  10         33.77         35.72        10.65 o
   2  19  10         51.96         58.36        13.68 o
   3  19  10          0.34         -7.06         6.41 o
  -3  20  10         78.06         70.09        10.62 o
  -2  20  10         14.43         14.93         5.45 o
  -1  20  10         19.33         27.74         9.91 o
   0  20  10         32.85         27.63        11.30 o
   1  20  10         18.55         28.02        11.17 o
   2  20  10          0.56         -6.27         7.70 o
  -3  21  10         20.80         15.88         8.17 o
  -2  21  10         83.48         80.65        17.57 o
  -1  21  10          4.63         20.21         9.62 o
   0  21  10         20.50         22.12         6.80 o
   1  21  10         15.24         13.59         9.05 o
   1  22  10         17.35         18.30         8.23 o
  -7   0  11          4.30          3.66         6.15 o
  -5   0  11        115.09        120.20        15.21 o
  -3   0  11       1412.15       1214.61        68.55 o
  -1   0  11        428.32        433.68        20.63 o
   1   0  11        329.39        303.77        18.83 o
   3   0  11       3137.19       3436.87        65.69 o
   5   0  11        793.07        803.35        40.17 o
  -7   1  11         85.82         81.56         8.34 o
  -6   1  11         57.05         56.32         6.67 o
  -5   1  11        213.34        208.39        13.36 o
  -4   1  11        717.23        691.22        21.95 o
  -3   1  11         56.59         68.30         6.63 o
  -2   1  11        130.79        116.40         4.62 o
  -1   1  11        952.28        913.78        13.31 o
   0   1  11         11.71         16.92         2.81 o
   1   1  11       2003.24       1938.59        24.39 o
   2   1  11          0.93          7.21         3.63 o
   3   1  11          4.51         10.44         5.18 o
   4   1  11          0.41          7.74         5.44 o
   5   1  11         86.47        100.77        10.84 o
   6   1  11          0.37         -4.36         5.41 o
  -7   2  11          1.80         -0.81         4.12 o
  -6   2  11         39.73         40.57         5.75 o
  -5   2  11        234.79        220.67        13.97 o
  -4   2  11         18.08         31.50         5.73 o
  -3   2  11          2.62          4.07         3.02 o
  -2   2  11        266.23        290.18         7.90 o
  -1   2  11          7.02          4.40         1.66 o
   0   2  11         63.02         60.17         4.39 o
   1   2  11         62.71         70.39         4.46 o
   2   2  11        133.32        165.70         9.91 o
   3   2  11        566.63        509.12       131.60 o
   4   2  11        334.74        340.92        17.38 o
   5   2  11        169.37        178.47        13.92 o
   6   2  11          1.03          7.66         4.75 o
  -7   3  11         36.35         35.13        11.16 o
  -6   3  11        290.70        304.57        13.86 o
  -5   3  11        623.73        633.23        22.93 o
  -4   3  11        298.36        300.49        14.41 o
  -3   3  11        156.18        133.65         8.91 o
  -2   3  11          1.68          1.93         1.86 o
  -1   3  11        306.86        302.16         8.65 o
   0   3  11        499.62        480.80        21.89 o
   1   3  11        303.00        287.98        18.49 o
   2   3  11        786.87        819.49        26.00 o
   3   3  11        333.24        343.17        19.32 o
   4   3  11         13.31         33.20         7.28 o
   5   3  11          2.44         13.00         5.54 o
   6   3  11         40.36         32.66         7.12 o
  -7   4  11          0.56         -9.32         7.29 o
  -6   4  11          3.52         15.35         5.36 o
  -5   4  11         96.12        103.50         9.73 o
  -4   4  11       1339.99       1262.61        28.91 o
  -3   4  11        354.22        379.09        14.37 o
  -2   4  11        146.27        148.06         6.46 o
  -1   4  11         34.17         24.96         3.32 o
   0   4  11        504.59        575.37        14.16 o
   1   4  11        165.12        184.46        12.83 o
   2   4  11       1182.34       1229.35        56.55 o
   3   4  11         68.57         64.72         6.18 o
   4   4  11        750.56        812.04        78.77 o
   5   4  11         18.61          9.35         5.27 o
   6   4  11         43.85         41.47        18.39 o
  -7   5  11         50.01         51.92        13.06 o
  -6   5  11        155.24        196.14        22.25 o
  -5   5  11        227.29        225.57        13.76 o
  -4   5  11        164.08        158.96        10.67 o
  -3   5  11         70.90         90.68         7.54 o
  -2   5  11         58.54         53.48         3.04 o
  -1   5  11       1721.68       1776.03        22.15 o
   0   5  11        995.91        753.24        53.37 o
   1   5  11          2.08          0.93         1.86 o
   2   5  11        433.31        408.35        16.27 o
   3   5  11        300.66        345.01        13.74 o
   4   5  11         72.74         74.94        11.33 o
   5   5  11         35.13         27.00         6.09 o
   6   5  11         26.85         16.00         5.94 o
  -7   6  11        101.40        112.63        18.60 o
  -6   6  11          4.40          5.58         5.42 o
  -5   6  11          1.39         12.70         8.92 o
  -4   6  11       1399.20       1386.67        56.10 o
  -3   6  11          5.94          5.99         2.60 o
  -2   6  11          0.09          0.07         0.98 o
  -1   6  11        116.43        115.46         3.75 o
   0   6  11        335.63        370.60         9.42 o
   1   6  11        352.82        339.08        10.30 o
   2   6  11        846.05        851.50        18.23 o
   3   6  11          4.73         10.89         3.69 o
   4   6  11         13.04         16.46         5.08 o
   5   6  11          0.03          1.77         4.50 o
   6   6  11         31.11         29.21         7.02 o
  -7   7  11        158.21        164.57        22.85 o
  -6   7  11        153.28        163.15        20.65 o
  -5   7  11        639.13        646.29        37.17 o
  -4   7  11         17.29         31.56         5.24 o
  -3   7  11          4.72          5.82         5.34 o
  -2   7  11         43.30         39.47         2.47 o
  -1   7  11        101.55        120.93         6.14 o
   0   7  11        449.65        419.07         9.75 o
   1   7  11        383.46        394.51        17.92 o
   2   7  11        707.12        675.98        16.57 o
   3   7  11         27.95         19.16         4.20 o
   4   7  11         40.57         67.17         6.90 o
   5   7  11          3.60          2.25         7.26 o
   6   7  11         11.05         12.55         7.47 o
  -6   8  11          1.74         17.97         8.97 o
  -5   8  11         90.14        116.17        16.76 o
  -4   8  11        205.55        205.54        21.04 o
  -3   8  11        280.10        290.09        11.29 o
  -2   8  11        102.45        100.49         4.12 o
  -1   8  11        478.91        469.97        16.67 o
   0   8  11        274.70        249.47         7.31 o
   1   8  11        240.50        239.01         8.78 o
   2   8  11        180.73        179.16        13.87 o
   3   8  11        516.00        513.54        43.02 o
   4   8  11         67.82         70.08         7.15 o
   5   8  11         32.55         34.60         7.00 o
   6   8  11          9.69          4.81         5.18 o
  -6   9  11          8.26         24.71        10.65 o
  -5   9  11        214.41        217.32        22.72 o
  -4   9  11        107.47         86.20        13.73 o
  -3   9  11        137.02        151.03        16.56 o
  -2   9  11        134.26        121.91         6.22 o
  -1   9  11         41.37         58.39         6.64 o
   0   9  11          0.01          1.46         1.44 o
   1   9  11         22.64          9.01         6.45 o
   2   9  11        462.21        407.24        13.04 o
   3   9  11          7.24          5.70         4.30 o
   4   9  11         41.23         44.38         6.06 o
   5   9  11         21.75         15.97         5.46 o
   6   9  11          7.67          3.20         3.97 o
  -6  10  11         23.37         24.22        11.38 o
  -5  10  11        133.81        182.67        21.19 o
  -4  10  11          5.66         16.33         9.08 o
  -3  10  11          3.47          5.72         8.42 o
  -2  10  11         26.04         28.76         3.48 o
  -1  10  11          0.13          3.50         3.60 o
   0  10  11        143.39        122.68         6.14 o
   1  10  11         10.37          7.92         2.30 o
   2  10  11        166.26        153.85         8.29 o
   3  10  11        675.12        618.83        21.81 o
   4  10  11         17.54         23.71         4.64 o
   5  10  11         39.22         41.11         6.21 o
   6  10  11         54.55         51.66         8.78 o
  -6  11  11        464.16        549.41        39.69 o
  -5  11  11         65.28         48.16        11.57 o
  -4  11  11         87.84         76.22        13.37 o
  -3  11  11         41.70         36.97         9.14 o
  -2  11  11         48.34         40.24         4.19 o
  -1  11  11        100.02        113.15         7.03 o
   0  11  11         19.10         14.24         4.32 o
   1  11  11        425.65        416.26        15.40 o
   2  11  11        266.67        243.52        10.45 o
   3  11  11        191.19        180.84        12.17 o
   4  11  11         18.67         22.36         4.90 o
   5  11  11        128.94        110.13         9.65 o
   6  11  11         25.81         15.40         7.31 o
  -6  12  11          7.18         23.33        11.09 o
  -5  12  11          0.53          8.67         7.43 o
  -4  12  11         48.98         57.30        11.06 o
  -3  12  11        193.68        186.05        13.44 o
  -2  12  11         19.03         13.76         2.85 o
  -1  12  11        187.55        180.08        10.18 o
   0  12  11         10.33          9.97         4.78 o
   1  12  11         11.04          6.39         3.86 o
   2  12  11         68.88         73.04         6.02 o
   3  12  11        270.00        259.39        14.44 o
   4  12  11        135.59        134.52         9.54 o
   5  12  11          0.45         -0.35         5.15 o
   6  12  11          0.38         -5.18         5.61 o
  -5  13  11          1.23          0.21         6.25 o
  -4  13  11         30.99         38.34        11.52 o
  -3  13  11          9.61         11.54         9.60 o
  -2  13  11         10.83          3.81         3.25 o
  -1  13  11         75.22         81.55         6.68 o
   0  13  11        260.32        263.87        15.01 o
   1  13  11         48.43         41.17         6.46 o
   2  13  11          8.78          4.37         3.35 o
   3  13  11          3.19         -1.99        10.45 o
   4  13  11          7.29          2.27         3.76 o
   5  13  11         54.05         45.11         6.90 o
  -5  14  11         31.99         36.90        11.96 o
  -4  14  11         54.48         65.94        13.89 o
  -3  14  11          6.94          5.51         4.38 o
  -2  14  11        114.22        115.32        10.91 o
  -1  14  11          0.37          5.58         2.93 o
   0  14  11        125.49        118.29        10.60 o
   1  14  11         17.15         11.50         4.75 o
   2  14  11         77.40         66.45        12.23 o
   3  14  11          3.43         -1.24         5.53 o
   4  14  11         93.57         97.82         8.77 o
   5  14  11         84.81         99.53         9.37 o
  -5  15  11         42.71         56.02        13.72 o
  -4  15  11         75.01         64.83        13.16 o
  -3  15  11         35.14         25.60         6.40 o
  -2  15  11         15.70         22.24         7.69 o
  -1  15  11        281.29        281.16        12.78 o
   0  15  11         84.83        105.51        10.55 o
   1  15  11        136.81        129.26        11.45 o
   2  15  11        148.37        156.59        17.47 o
   3  15  11         10.20          6.43         4.98 o
   4  15  11          5.51          3.81         4.45 o
   5  15  11          0.67          6.30         7.09 o
  -5  16  11          1.70          7.66         7.79 o
  -4  16  11         62.60         90.16        11.77 o
  -3  16  11         10.80         10.95         5.61 o
  -2  16  11         19.22         10.82         6.73 o
  -1  16  11         29.69         36.29         5.51 o
   0  16  11         78.40         81.06        12.11 o
   1  16  11         31.98         36.92         6.42 o
   2  16  11         89.25         91.44         9.97 o
   3  16  11         17.41         21.21         9.42 o
   4  16  11         34.75         29.33         7.14 o
   5  16  11         54.08         59.57        13.80 o
  -4  17  11          4.96          7.29         5.24 o
  -3  17  11          0.67          1.89         4.22 o
  -2  17  11          3.66          1.11         4.50 o
  -1  17  11         10.71          6.91         3.33 o
   0  17  11         18.78         20.34         5.78 o
   1  17  11         30.03         34.96         6.73 o
   2  17  11          4.27          7.86         5.93 o
   3  17  11          7.09         13.09         8.21 o
   4  17  11         11.51          6.05         4.91 o
  -4  18  11          0.26          4.72         4.58 o
  -3  18  11        152.25        158.20        14.84 o
  -2  18  11         23.52         26.37         7.10 o
  -1  18  11         48.13         35.83         7.05 o
   0  18  11         10.00         17.14         4.49 o
   1  18  11          0.13         -9.05         6.73 o
   2  18  11          0.10          1.13         6.01 o
   3  18  11         35.51         41.80        11.91 o
   4  18  11          0.86          1.88         5.22 o
  -4  19  11          1.93          0.15         6.96 o
  -3  19  11          1.23          4.76         5.07 o
  -2  19  11         11.22          7.92         5.03 o
  -1  19  11          0.62         -5.05         4.10 o
   0  19  11         68.26         76.40        10.59 o
   1  19  11         39.73         50.93        12.58 o
   2  19  11          4.92         -3.09         5.93 o
  -3  20  11         24.76         27.27         7.21 o
  -2  20  11         68.07         70.71        10.20 o
  -1  20  11          0.68        -11.76         8.70 o
   0  20  11         11.97         12.24         5.22 o
   1  20  11          0.05         -3.27         7.42 o
   2  20  11         35.80         38.58        11.91 o
  -3  21  11          0.34         -3.11         6.47 o
  -1  21  11         31.46         59.96        15.05 o
   0  21  11         83.93        105.06        19.19 o
   1  22  11         35.66         23.36         9.78 o
  -6   0  12         54.76         56.92        11.64 o
  -4   0  12        757.65        741.94        32.43 o
  -2   0  12       1580.03       1496.48        40.07 o
   0   0  12        110.64        101.75        12.04 o
   2   0  12        656.08        673.68        26.51 o
   4   0  12        204.89        202.46        19.64 o
   6   0  12         28.75         47.83        13.02 o
  -7   1  12         18.55         24.36         6.60 o
  -6   1  12         23.93         23.89         5.84 o
  -5   1  12        174.94        168.12        12.38 o
  -4   1  12         65.50         61.13         7.34 o
  -3   1  12       4000.80       3669.66        81.05 o
  -2   1  12        519.28        506.15        14.74 o
  -1   1  12        176.51        173.64         6.29 o
   0   1  12         28.27         31.60         7.79 o
   1   1  12        123.61         79.10         7.79 o
   2   1  12        250.43        231.53        11.83 o
   3   1  12         15.88         21.03         5.47 o
   4   1  12        491.66        531.11        20.85 o
   5   1  12         54.28         63.10        13.18 o
   6   1  12          2.30          1.98         4.67 o
  -7   2  12          1.09          4.92         4.91 o
  -6   2  12         41.89         62.49         9.22 o
  -5   2  12          4.53          4.75         5.50 o
  -4   2  12        102.74        109.10         9.40 o
  -3   2  12         26.81         27.30         3.59 o
  -2   2  12       1257.78       1260.09        16.44 o
  -1   2  12       2377.20       2206.39        39.43 o
   0   2  12       2767.52       2832.17        58.41 o
   1   2  12        568.06        553.14        11.87 o
   2   2  12       1319.85       1315.63        45.09 o
   3   2  12        413.37        387.86        23.75 o
   4   2  12         57.29         86.58         9.64 o
   5   2  12         91.45         91.34        10.55 o
   6   2  12         53.35         52.92         9.47 o
  -7   3  12         41.67         50.37        12.89 o
  -6   3  12          5.60         10.39         4.77 o
  -5   3  12         13.14         16.11         5.32 o
  -4   3  12        811.78        816.78        24.01 o
  -3   3  12        870.31        808.97        15.58 o
  -2   3  12       1089.40       1025.05        16.29 o
  -1   3  12        252.07        266.83        13.85 o
   0   3  12        295.44        272.91         9.19 o
   1   3  12        133.80        138.39         6.82 o
   2   3  12         16.96         26.33         4.48 o
   3   3  12         71.92         76.09         8.02 o
   4   3  12        303.06        349.89        39.13 o
   5   3  12         43.21         54.63         8.40 o
   6   3  12         36.62         35.65        19.13 o
  -7   4  12         12.60         36.41        12.10 o
  -6   4  12          7.27          3.65         7.23 o
  -5   4  12        185.02        203.44        13.25 o
  -4   4  12         45.23         57.42         7.07 o
  -3   4  12        573.53        591.28        13.92 o
  -2   4  12       1109.60       1065.06        17.47 o
  -1   4  12        528.90        525.29        14.67 o
   0   4  12          2.30          5.32         2.25 o
   1   4  12       1248.87       1289.29        58.52 o
   2   4  12        279.79        256.45        17.80 o
   3   4  12       1213.79       1355.33       176.18 o
   4   4  12          4.16          7.97         6.17 o
   5   4  12         22.82         38.20         7.44 o
   6   4  12         13.77         20.54         6.22 o
  -7   5  12         14.77         32.34        10.56 o
  -6   5  12          0.01         13.04         7.80 o
  -5   5  12         28.15         31.07         6.09 o
  -4   5  12        120.11        143.39        10.81 o
  -3   5  12        139.21        149.87         7.32 o
  -2   5  12        569.35        526.35        11.62 o
  -1   5  12         24.20         27.40         2.17 o
   0   5  12         40.52         34.42         3.01 o
   1   5  12         40.84         40.33         4.09 o
   2   5  12        645.26        627.78        15.76 o
   3   5  12         69.96         69.43         7.63 o
   4   5  12         32.47         21.16         5.56 o
   5   5  12        237.86        278.68        42.60 o
   6   5  12         30.21         32.10         9.09 o
  -7   6  12          3.30          8.56         8.66 o
  -6   6  12          3.17          3.87         5.84 o
  -5   6  12        336.02        355.09        27.68 o
  -4   6  12         10.86         14.53         7.39 o
  -3   6  12         40.41         46.02         4.24 o
  -2   6  12        151.66        167.70         7.56 o
  -1   6  12       1311.83       1233.43        14.71 o
   0   6  12          8.81         12.00         1.84 o
   1   6  12        571.97        546.59        13.36 o
   2   6  12        114.58        102.67         7.22 o
   3   6  12        752.56        751.33        19.46 o
   4   6  12         85.52         77.21        12.97 o
   5   6  12         73.69         91.14        22.57 o
   6   6  12          1.12          6.38        10.47 o
  -6   7  12         29.51         43.41        12.41 o
  -5   7  12          8.48         18.41         8.84 o
  -4   7  12          0.09         -1.12         6.31 o
  -3   7  12        159.35        138.17         8.18 o
  -2   7  12        362.08        321.21        21.12 o
  -1   7  12         59.66         52.97         3.95 o
   0   7  12         94.34         97.93         5.24 o
   1   7  12        402.60        372.52        11.48 o
   2   7  12         58.73         53.07         6.08 o
   3   7  12         15.57         15.76         5.26 o
   4   7  12         63.76         48.31        13.35 o
   5   7  12        133.11        129.46        12.23 o
   6   7  12          0.03         -0.23         4.61 o
  -6   8  12         58.24         80.90        16.24 o
  -5   8  12         24.97         19.64         8.34 o
  -4   8  12          1.56          3.64         5.97 o
  -3   8  12          1.41          2.83         3.29 o
  -2   8  12        446.78        448.61         8.37 o
  -1   8  12         36.21         33.42         5.44 o
   0   8  12        551.54        542.17        11.28 o
   1   8  12        122.63        134.19         6.98 o
   2   8  12        661.43        643.31        26.67 o
   3   8  12         38.97         43.20         7.05 o
   4   8  12        423.35        426.05        36.88 o
   5   8  12         31.26         47.20         8.10 o
   6   8  12         42.43         43.67         8.93 o
  -6   9  12        114.03        124.03        19.01 o
  -5   9  12         11.91         -3.17         8.40 o
  -4   9  12        162.57        163.91        18.32 o
  -3   9  12        410.97        386.68        17.53 o
  -2   9  12        947.54        902.95        20.11 o
  -1   9  12          0.53         -0.18         3.24 o
   0   9  12        112.00        103.76         5.58 o
   1   9  12        183.66        164.61         9.02 o
   2   9  12          0.51          0.66         2.56 o
   3   9  12          0.83          2.10         3.19 o
   4   9  12        275.93        294.28        23.23 o
   5   9  12          6.80         13.94         5.23 o
   6   9  12          0.09         11.19         5.70 o
  -6  10  12         11.57         22.81        10.63 o
  -5  10  12         37.56         46.93        12.92 o
  -4  10  12        172.43        176.46        19.86 o
  -3  10  12         88.54         87.84         9.18 o
  -2  10  12        328.08        299.43         9.91 o
  -1  10  12          0.32          1.99         3.61 o
   0  10  12         58.45         59.08         7.18 o
   1  10  12        524.99        488.42        13.07 o
   2  10  12        131.68        123.64         7.72 o
   3  10  12          2.85          8.33         4.09 o
   4  10  12         11.75         11.24         5.65 o
   5  10  12         25.83         22.72         5.46 o
   6  10  12         60.70         69.28        16.25 o
  -6  11  12        337.81        377.52        33.42 o
  -5  11  12         34.30         34.88        10.25 o
  -4  11  12         18.32         21.02         8.94 o
  -3  11  12         40.97         38.82         8.78 o
  -2  11  12        427.28        410.05        18.49 o
  -1  11  12        756.42        744.56        17.79 o
   0  11  12        131.82        133.21        10.46 o
   1  11  12         82.04         74.23         5.46 o
   2  11  12         60.84         55.71         5.32 o
   3  11  12         12.06         16.53         4.69 o
   4  11  12        151.38        150.03        10.36 o
   5  11  12          0.84          5.30         3.79 o
   6  11  12         19.96         24.50         7.20 o
  -5  12  12         56.29         56.41        13.29 o
  -4  12  12         49.79         68.59        13.63 o
  -3  12  12         32.46         38.11         7.45 o
  -2  12  12        294.29        285.29        15.90 o
  -1  12  12       1448.40       1382.35        34.89 o
   0  12  12        240.70        238.06        14.12 o
   1  12  12         30.17         26.01         5.16 o
   2  12  12         36.27         35.11         4.49 o
   3  12  12        182.64        183.84        12.36 o
   4  12  12         32.32         34.54         5.49 o
   5  12  12          2.77          2.24         4.18 o
  -5  13  12         57.07         62.61        14.19 o
  -4  13  12         21.73         28.49         9.86 o
  -3  13  12        195.28        209.68        15.09 o
  -2  13  12        151.78        156.19        12.57 o
  -1  13  12          1.36         13.25         5.02 o
   0  13  12        135.69        136.65        11.33 o
   1  13  12         42.39         35.30         6.11 o
   2  13  12         45.67         45.69         7.05 o
   3  13  12        122.26        117.41        10.02 o
   4  13  12         64.09         58.78         6.83 o
   5  13  12          8.90         -0.25         3.66 o
  -5  14  12        371.97        417.27        33.80 o
  -4  14  12          1.70         -0.39         3.76 o
  -3  14  12         52.72         43.43         7.48 o
  -2  14  12         89.47         85.36         9.88 o
  -1  14  12        431.53        446.83        15.64 o
   0  14  12         51.05         52.02         8.02 o
   1  14  12         24.93         23.91         5.76 o
   2  14  12         48.39         33.97        10.91 o
   3  14  12         77.75         64.31        12.57 o
   4  14  12         27.18         36.31         5.79 o
   5  14  12          2.51          3.17         4.30 o
  -5  15  12         34.78         39.92        11.84 o
  -4  15  12         56.46         66.05         9.81 o
  -3  15  12         94.61        102.93        10.89 o
  -2  15  12         25.27         15.41         9.63 o
  -1  15  12         19.32         16.04         3.70 o
   0  15  12         35.93         32.98         6.05 o
   1  15  12         43.59         46.14         7.29 o
   2  15  12         63.70         63.94         8.76 o
   3  15  12          0.16         -2.13         6.54 o
   4  15  12          0.83         -1.61         4.19 o
   5  15  12         34.20         30.43        12.06 o
  -5  16  12          1.36         -1.21         5.83 o
  -4  16  12         30.33         38.49         8.10 o
  -3  16  12          1.37          1.76         5.26 o
  -2  16  12         42.41         42.32         7.38 o
  -1  16  12          3.28          5.06         4.49 o
   0  16  12        222.60        212.45        15.28 o
   1  16  12          4.44          4.40         4.17 o
   2  16  12         60.96         60.10         8.40 o
   3  16  12          0.08          3.92         6.56 o
   4  16  12          0.37          0.27         4.48 o
  -5  17  12          6.47         15.38         9.11 o
  -4  17  12         26.04         24.41         7.44 o
  -3  17  12         39.19         30.19         7.26 o
  -2  17  12         32.22         31.87         6.94 o
  -1  17  12          4.83          2.04         6.22 o
   0  17  12          5.28          6.43         6.48 o
   1  17  12          1.78         -1.87         4.12 o
   2  17  12          0.87          0.26         6.70 o
   3  17  12          0.15         -3.33         6.18 o
   4  17  12          0.04          1.38         5.39 o
  -4  18  12        120.25        132.37        14.62 o
  -3  18  12         11.88         21.93        11.97 o
  -2  18  12         12.08          7.94         4.60 o
  -1  18  12          0.68         -3.10         4.13 o
   0  18  12        277.89        312.42        15.28 o
   1  18  12         17.00         19.85         5.51 o
   2  18  12         47.57         46.20        12.44 o
   3  18  12          8.03         -0.84         6.80 o
   4  18  12         13.31          4.81         7.35 o
  -3  19  12         14.93         15.87         5.93 o
  -2  19  12         11.90         20.67         6.27 o
  -1  19  12         76.30         71.15         9.84 o
   0  19  12         15.78         13.70         5.43 o
   1  19  12          3.34          0.89         5.26 o
   2  19  12          2.54          3.11         5.98 o
  -3  20  12          0.24          2.54         4.94 o
  -2  20  12         11.74          4.56         6.57 o
  -1  20  12          0.92         -0.53         9.30 o
   0  20  12          2.97          1.78         6.62 o
   1  20  12         54.19         60.23        14.45 o
   3  20  12          0.41         -3.70         6.10 o
  -7   0  13         16.78         40.43        11.15 o
  -5   0  13         73.84         57.35         9.85 o
  -3   0  13       5458.30       5610.25        85.38 o
  -1   0  13        391.08        357.58        20.81 o
   1   0  13        275.41        278.66        19.54 o
   3   0  13         85.90         90.97        12.65 o
   5   0  13         71.37         60.25        12.34 o
  -7   1  13         11.19         16.40         6.09 o
  -6   1  13         11.65         11.44         4.47 o
  -5   1  13         79.38         83.35         9.27 o
  -4   1  13        139.50        139.34        10.58 o
  -3   1  13        692.11        721.47        22.77 o
  -2   1  13         33.31         25.83         3.03 o
  -1   1  13        101.41         96.19         8.42 o
   0   1  13         11.62          9.15         2.37 o
   1   1  13        241.39        215.52        11.98 o
   2   1  13        608.72        647.57        19.79 o
   3   1  13        123.29        135.88        14.37 o
   4   1  13        150.01        147.77        12.46 o
   5   1  13          2.74         -0.38         3.99 o
   6   1  13          0.92          7.94         7.70 o
  -7   2  13         78.86        106.77        17.44 o
  -6   2  13          0.10          3.91         4.55 o
  -5   2  13          1.46         -5.72         4.34 o
  -4   2  13         59.69         52.30         7.18 o
  -3   2  13       2400.77       2293.49        43.36 o
  -2   2  13          9.68         10.13         1.95 o
  -1   2  13        592.62        551.19        18.44 o
   0   2  13        113.82        116.01         6.29 o
   1   2  13          3.82          4.21         2.39 o
   2   2  13         15.91         19.72         4.82 o
   3   2  13        358.72        253.76        74.61 o
   4   2  13         27.52         28.43         6.10 o
   5   2  13         15.81         21.40         7.63 o
   6   2  13         28.93         25.80         7.08 o
  -7   3  13          5.42          2.71         6.21 o
  -6   3  13         60.25         50.22         8.21 o
  -5   3  13         66.75         62.67         7.85 o
  -4   3  13        392.55        381.77        16.85 o
  -3   3  13        253.57        238.90         8.50 o
  -2   3  13        413.93        432.77        10.82 o
   0   3  13          0.94          3.27         2.54 o
   1   3  13         91.21         82.55         5.63 o
   2   3  13          1.77          3.67         2.93 o
   3   3  13        358.23        396.58        46.25 o
   4   3  13          5.14         11.54         4.98 o
   5   3  13         25.81         40.08         7.45 o
   6   3  13         66.03         59.39        10.70 o
  -7   4  13         49.74         52.15        13.34 o
  -6   4  13          2.33          4.05         5.41 o
  -5   4  13         27.19         24.53         5.74 o
  -4   4  13        802.04        785.40        24.18 o
  -3   4  13        133.41        125.01         6.67 o
  -2   4  13       3471.95       3288.90        32.44 o
  -1   4  13        212.68        179.31         6.93 o
   0   4  13        609.26        571.81        12.03 o
   1   4  13       1753.54       1690.30        81.91 o
   2   4  13          7.61          5.19         2.90 o
   3   4  13          0.16          4.13         3.59 o
   4   4  13          8.21         12.47         4.73 o
   5   4  13         16.41         36.63         8.34 o
   6   4  13        119.87        126.10        13.24 o
  -7   5  13          5.63         15.51         9.84 o
  -6   5  13         44.28         39.35        10.34 o
  -5   5  13         21.83         23.29         6.41 o
  -4   5  13        517.42        518.45        19.20 o
  -3   5  13         91.69         88.31         5.83 o
  -2   5  13         18.01         23.96         3.48 o
  -1   5  13          2.63          4.20         1.19 o
   0   5  13        834.93        806.64        20.25 o
   1   5  13         88.14         92.97         7.28 o
   2   5  13        121.36         97.89        10.63 o
   3   5  13         11.52          6.63         4.67 o
   4   5  13          1.79         -1.52         4.92 o
   5   5  13          9.95         12.22         6.18 o
   6   5  13         29.47         36.49         7.91 o
  -7   6  13         11.86         12.61         7.73 o
  -6   6  13         49.05         46.60        12.39 o
  -5   6  13         19.61         13.31         6.85 o
  -4   6  13        148.87        142.30        10.30 o
  -3   6  13         24.97         25.82         3.40 o
  -2   6  13       1454.79       1388.60        31.82 o
  -1   6  13         24.30         21.50         1.76 o
   0   6  13        953.46        881.76        19.49 o
   1   6  13         25.80         28.88         3.46 o
   2   6  13        499.03        462.58        14.15 o
   3   6  13         27.98         28.10         6.47 o
   4   6  13          0.64          2.26         3.68 o
   5   6  13         57.26         70.44        17.72 o
   6   6  13        127.02        166.89        26.88 o
  -6   7  13         26.70         23.92         9.71 o
  -5   7  13        106.17         90.41        15.30 o
  -4   7  13        935.72        972.35        43.24 o
  -3   7  13         11.36         11.80         2.76 o
  -2   7  13        356.29        365.75        11.30 o
  -1   7  13        508.11        543.65        10.56 o
   0   7  13        973.11        990.77        16.48 o
   1   7  13        214.02        215.55         9.02 o
   2   7  13        218.71        210.92         9.91 o
   3   7  13        133.96        126.59        10.30 o
   4   7  13          4.87          6.60         3.73 o
   5   7  13         20.33         35.54         9.26 o
   6   7  13          6.80         10.78         5.43 o
  -6   8  13         15.82         21.40        10.10 o
  -5   8  13          0.95          5.53         6.45 o
  -4   8  13         18.78         17.32         8.18 o
  -3   8  13        144.77        145.44        10.82 o
  -2   8  13         16.01         13.62         3.03 o
  -1   8  13       1642.17       1605.29        32.03 o
   0   8  13        923.93        950.11        18.75 o
   1   8  13         50.79         49.23         4.43 o
   2   8  13          0.94          2.34         3.83 o
   3   8  13        435.32        465.65        25.07 o
   4   8  13         23.28         18.01         4.53 o
   5   8  13         71.56        108.48        27.30 o
   6   8  13         28.92         43.83         8.63 o
  -6   9  13          0.73         -4.01         7.30 o
  -5   9  13        192.67        197.98        22.24 o
  -4   9  13         54.58         48.80        11.61 o
  -3   9  13          2.15          6.13         4.08 o
  -2   9  13        488.38        499.82        19.47 o
  -1   9  13         49.71         52.50         7.11 o
   0   9  13         75.62         80.69         4.41 o
   1   9  13         25.17         22.09         4.46 o
   2   9  13          0.00         -5.54         5.33 o
   3   9  13         11.90          9.42         3.35 o
   4   9  13          1.44          1.86         3.10 o
   5   9  13          5.54          2.33         7.44 o
   6   9  13          0.00          3.30         6.98 o
  -6  10  13          1.30          2.43         6.19 o
  -5  10  13         79.39         90.89        16.60 o
  -4  10  13         74.56         75.42        13.32 o
  -3  10  13        402.13        420.84        19.10 o
  -2  10  13         15.24         24.54        15.36 o
  -1  10  13       1119.57       1122.05        28.83 o
   0  10  13          0.43          7.61         4.77 o
   1  10  13        315.50        296.85        10.38 o
   2  10  13        102.67         89.47         6.71 o
   3  10  13         66.77         55.59         9.74 o
   4  10  13         11.34         12.81         4.91 o
   5  10  13         53.68         65.29        14.68 o
   6  10  13          8.54         12.55         7.51 o
  -6  11  13         22.13         23.38        10.30 o
  -5  11  13        147.24        146.81        20.15 o
  -4  11  13         64.88         70.74         9.09 o
  -3  11  13         27.45         24.13         8.65 o
  -2  11  13         20.50         25.01         5.71 o
  -1  11  13        122.81        129.32         8.05 o
   0  11  13        376.83        410.85        18.17 o
   1  11  13          1.12         -0.23         3.96 o
   2  11  13        173.33        182.04         9.65 o
   3  11  13         33.76         28.36         5.37 o
   4  11  13         26.95         33.97         6.37 o
   5  11  13          4.28          2.55         3.43 o
  -5  12  13          3.73         12.39         8.71 o
  -4  12  13        105.39        124.46        12.24 o
  -3  12  13         93.97         94.40        10.12 o
  -2  12  13         14.70         28.88         9.22 o
  -1  12  13          7.17         14.53         3.58 o
   0  12  13         43.59         44.71         6.94 o
   1  12  13         49.97         47.91         7.07 o
   2  12  13          4.80          3.49         7.49 o
   3  12  13         72.21         69.43         7.84 o
   4  12  13         48.90         64.66         7.40 o
   5  12  13         25.45         30.83         5.80 o
  -5  13  13         29.60         25.54        10.67 o
  -4  13  13         32.61         41.23         8.05 o
  -3  13  13         46.64         39.60         7.43 o
  -2  13  13          5.13          8.70         4.41 o
  -1  13  13         68.53         73.72         6.47 o
   0  13  13          7.61          8.53         6.42 o
   1  13  13         40.55         36.32         7.58 o
   2  13  13         40.93         41.66         6.90 o
   3  13  13          0.58         -3.53         6.17 o
   4  13  13         12.73         12.04         5.22 o
   5  13  13         20.02         25.73         6.41 o
  -5  14  13        121.99        111.24        17.86 o
  -4  14  13          7.56         14.95         6.13 o
  -3  14  13         99.09        111.71        11.59 o
  -2  14  13        204.99        194.28        14.19 o
  -1  14  13          1.50         -0.17         4.29 o
   0  14  13        391.19        384.27        19.57 o
   1  14  13         15.78         12.63         4.77 o
   2  14  13          5.56         -1.49         4.33 o
   3  14  13          1.73          3.11         6.04 o
   4  14  13         89.04         89.16        11.00 o
   5  14  13         48.18         54.80        13.29 o
  -4  15  13         14.55         15.70         6.24 o
  -3  15  13          2.87          2.36         4.87 o
  -2  15  13         47.55         40.11         7.10 o
  -1  15  13         33.41         23.80         5.89 o
   0  15  13        148.63        121.50        11.72 o
   1  15  13         83.35         77.81         9.43 o
   2  15  13          4.37          4.94         3.65 o
   3  15  13         28.47         19.18         9.01 o
   4  15  13          3.48          7.86         5.52 o
  -4  16  13         51.30         56.54         9.50 o
  -3  16  13          9.46         15.16         5.26 o
  -2  16  13         43.85         50.14         8.50 o
  -1  16  13         31.85         32.20         6.80 o
   0  16  13          0.27          3.72         4.30 o
   1  16  13        188.60        208.94        20.69 o
   2  16  13         81.78         81.62         9.80 o
   3  16  13          1.11         -6.71         7.03 o
   4  16  13          8.03         10.50         6.90 o
  -4  17  13        120.40        120.75        13.47 o
  -3  17  13         42.86         39.21         7.86 o
  -2  17  13          0.24         -2.34         6.95 o
  -1  17  13         25.40         24.91         6.53 o
   0  17  13         72.42         74.68         9.62 o
   1  17  13         64.02         56.64         8.13 o
   2  17  13          0.04          1.57         3.69 o
   3  17  13          1.30         13.01         8.68 o
   4  17  13         44.11         34.06        10.67 o
  -4  18  13        108.99         92.79        17.68 o
  -3  18  13        118.38        131.03        13.52 o
  -2  18  13          0.48          7.16         4.55 o
  -1  18  13         15.32          6.28         3.97 o
   0  18  13          6.15          9.93         4.87 o
   1  18  13          9.01          9.23         4.55 o
   2  18  13          5.93          8.66         6.76 o
  -3  19  13         27.26         30.10         7.67 o
  -2  19  13         14.02         20.92         6.31 o
  -1  19  13         54.53         55.43         8.85 o
   0  19  13         33.93         29.00         6.64 o
   1  19  13        123.17        167.97        22.13 o
   2  19  13         16.49         14.87         8.08 o
  -2  20  13         27.27         31.02         7.35 o
  -1  20  13          4.01          0.43         4.39 o
   0  20  13         22.35         32.27        11.60 o
  -6   0  14         69.59         47.38        11.33 o
  -4   0  14        775.45        755.10        35.04 o
  -2   0  14       3113.09       3017.62        61.86 o
   0   0  14        247.83        288.84        19.43 o
   2   0  14       2104.53       2081.13        52.89 o
   4   0  14        511.69        571.83        32.61 o
   6   0  14          0.02         -3.72         5.41 o
  -7   1  14          1.13          2.55         4.44 o
  -6   1  14         67.30         56.92         8.42 o
  -5   1  14          6.30         -1.70         4.43 o
  -4   1  14        144.63        132.46        11.06 o
  -3   1  14         39.18         34.74         8.58 o
  -2   1  14       2242.20       1955.31       121.47 o
   0   1  14        153.68        139.17        10.98 o
   1   1  14         17.67         14.04         5.16 o
   2   1  14       1500.91       1581.33        38.39 o
   3   1  14         93.20         80.78        10.25 o
   4   1  14          3.11          3.84         5.51 o
   5   1  14         13.35         17.64         6.37 o
   6   1  14         13.79         26.02         7.35 o
  -7   2  14          9.35         -0.91         5.54 o
  -6   2  14         73.33         78.70         9.91 o
  -5   2  14         68.71         65.32         7.88 o
  -4   2  14         34.93         35.18        11.00 o
  -3   2  14        895.89        884.60        24.92 o
  -2   2  14        966.33        952.17        15.11 o
  -1   2  14          0.88          0.84         2.21 o
   0   2  14         26.12         26.86         3.67 o
   1   2  14         10.52         11.74         2.53 o
   2   2  14         20.14         18.40         5.39 o
   3   2  14        530.41        504.29        79.70 o
   4   2  14         23.83         11.58         8.74 o
   5   2  14          0.58          8.78         5.51 o
   6   2  14          9.18          9.22         5.29 o
  -7   3  14         39.50         44.66        12.41 o
  -6   3  14          4.40          9.41         4.50 o
  -5   3  14         67.67         65.21         8.17 o
  -4   3  14         67.94         64.03         9.61 o
  -3   3  14         13.73         22.46         6.64 o
  -2   3  14        241.68        257.06         8.48 o
  -1   3  14       1887.28       1864.99        23.77 o
   0   3  14          9.31         10.18         2.84 o
   1   3  14        410.88        403.78        12.12 o
   2   3  14         53.74         61.21         7.19 o
   3   3  14         59.32         74.93         8.46 o
   4   3  14         13.19         14.23         5.44 o
   5   3  14        212.56        242.63        32.16 o
   6   3  14          2.25          3.66         4.49 o
  -7   4  14        284.97        284.89        29.19 o
  -6   4  14         12.10         23.88         8.72 o
  -5   4  14        244.28        272.43        16.01 o
  -4   4  14         23.40         26.11         5.34 o
  -3   4  14       1671.88       1632.62        23.22 o
  -2   4  14       1889.73       1870.85        24.12 o
  -1   4  14          1.02          3.89         2.40 o
   0   4  14          0.07          5.34         4.27 o
   1   4  14       1306.83       1145.96        70.73 o
   2   4  14         19.27         18.72         3.88 o
   3   4  14        321.14        358.63        34.70 o
   4   4  14         30.53         37.08         6.65 o
   5   4  14        153.59        178.31        14.79 o
   6   4  14          1.48         -2.06         5.65 o
  -7   5  14          3.83         11.96         9.36 o
  -6   5  14         24.51         16.37         8.59 o
  -5   5  14          7.79          8.53         6.50 o
  -4   5  14          0.05         -1.83         7.18 o
  -3   5  14        533.07        500.57        13.62 o
  -2   5  14         98.04        109.27         6.34 o
  -1   5  14        534.96        530.54        13.52 o
   0   5  14         85.93         74.07         4.53 o
   1   5  14        976.64        944.03        21.81 o
   2   5  14         85.89         63.50        13.89 o
   3   5  14         85.56         85.05         9.82 o
   4   5  14         79.35         95.04        13.77 o
   5   5  14        131.58        146.84        14.21 o
   6   5  14         20.24         31.99         7.86 o
  -6   6  14        138.27        155.01        21.02 o
  -5   6  14          5.71          1.20         6.03 o
  -4   6  14        119.82        127.82        16.75 o
  -3   6  14         82.87         79.60         5.74 o
  -2   6  14        115.71        136.38         7.23 o
  -1   6  14        200.95        183.00        15.01 o
   0   6  14         17.23         19.95         2.96 o
   1   6  14         83.42         87.31         5.79 o
   2   6  14         50.81         25.35         8.53 o
   3   6  14          8.18          8.16         3.65 o
   4   6  14         48.13         63.08         9.19 o
   5   6  14         50.29         57.47         9.79 o
   6   6  14          0.84         -0.71         5.80 o
  -6   7  14          7.03         12.33         9.47 o
  -5   7  14         60.11         49.40        11.77 o
  -4   7  14          7.28         -2.51         6.26 o
  -3   7  14         42.58         54.96         7.51 o
  -2   7  14        152.01        158.95         7.79 o
  -1   7  14       3046.16       2922.11        24.41 o
   0   7  14        151.49        168.88         9.03 o
   1   7  14          3.13          1.88         1.94 o
   2   7  14        139.98        115.56         7.59 o
   3   7  14          9.84         11.23         3.96 o
   4   7  14        112.53        113.88        14.13 o
   5   7  14          4.12          7.41         6.30 o
   6   7  14        204.17        214.61        17.54 o
  -6   8  14         89.02        100.56        17.51 o
  -5   8  14         10.79          4.63         6.35 o
  -4   8  14        427.97        454.81        31.19 o
  -3   8  14        162.42        149.70        10.74 o
  -2   8  14        563.97        544.27        14.13 o
  -1   8  14        385.83        408.71        16.99 o
   0   8  14       1117.26       1094.38        17.58 o
   1   8  14          1.29          2.25         2.22 o
   2   8  14          1.14         -0.09         4.94 o
   3   8  14          6.01          9.22         4.15 o
   4   8  14         73.50         71.90         7.38 o
   5   8  14          0.10          2.07         8.66 o
   6   8  14          2.14          6.76         8.40 o
  -6   9  14         57.91         78.17        15.91 o
  -5   9  14        113.64        115.32        18.16 o
  -4   9  14          0.18          9.29         8.11 o
  -3   9  14          6.80         17.81        22.90 o
  -2   9  14         57.09         55.27         6.91 o
  -1   9  14        217.86        182.34        11.96 o
   0   9  14         76.00         74.97         9.64 o
   1   9  14        103.55         85.04         5.80 o
   2   9  14         25.62         39.78        12.32 o
   3   9  14         82.91         85.85         9.25 o
   4   9  14        105.32        116.22         9.11 o
   5   9  14         37.05         50.08         8.20 o
   6   9  14         88.15         97.76        17.04 o
  -6  10  14          5.12        -13.31        10.14 o
  -5  10  14         21.25          3.54         6.99 o
  -4  10  14        267.98        263.68        16.26 o
  -3  10  14          0.98          5.10         5.15 o
  -2  10  14        173.71        152.12        15.17 o
  -1  10  14          0.00         -0.65         3.48 o
   0  10  14        780.08        758.60        24.49 o
   1  10  14        103.17         91.15         6.08 o
   2  10  14        141.84        131.78         8.13 o
   3  10  14         77.41         89.88         8.95 o
   4  10  14          3.34          7.03         3.63 o
   5  10  14          3.47         10.98         5.60 o
  -5  11  14         27.90         28.55         9.38 o
  -4  11  14          0.20         -3.57         4.85 o
  -3  11  14        113.39        110.70        10.72 o
  -2  11  14        110.53        106.53        10.22 o
  -1  11  14        155.60        150.09        11.38 o
   0  11  14        370.30        350.06        17.41 o
   1  11  14          3.59         -0.30         3.84 o
   2  11  14          6.44          6.46         3.04 o
   3  11  14         27.12         26.18         5.51 o
   4  11  14         56.64         48.55         7.32 o
   5  11  14        137.71        139.82        13.33 o
  -5  12  14         29.62         27.95        10.81 o
  -4  12  14         86.05        108.71        11.54 o
  -3  12  14         37.48         33.22        13.14 o
  -2  12  14         40.67         29.05         5.55 o
  -1  12  14         14.26          7.49         3.69 o
   0  12  14        343.95        339.65        17.26 o
   1  12  14         16.17         10.32         4.77 o
   2  12  14        111.77         88.96         9.72 o
   3  12  14         76.45         78.78         8.38 o
   4  12  14          1.66          3.22         3.08 o
   5  12  14          0.25          1.12         5.34 o
  -5  13  14         22.40         37.61        12.12 o
  -4  13  14         47.30         62.75         9.63 o
  -3  13  14          2.26         -3.99         5.30 o
  -2  13  14         89.03         80.86        11.54 o
  -1  13  14          3.16         -3.96         4.34 o
   0  13  14          9.22         16.13         5.71 o
   1  13  14         96.33        109.51        11.10 o
   2  13  14        106.39        107.54        11.11 o
   3  13  14         28.39         18.26         7.39 o
   4  13  14         13.24         23.59        12.76 o
   5  13  14         11.18          7.19         6.85 o
  -5  14  14         59.38         90.82        17.00 o
  -4  14  14          0.99          0.12         4.12 o
  -3  14  14        377.15        379.95        20.88 o
  -2  14  14         32.33         22.59         5.82 o
  -1  14  14         58.84         50.46         7.73 o
   0  14  14          4.57         11.67         5.09 o
   1  14  14        281.87        286.14        17.32 o
   2  14  14          0.37         -0.89         5.50 o
   3  14  14         37.09         38.34        11.47 o
   4  14  14         11.36         12.46         6.51 o
  -4  15  14          3.47          4.30         4.45 o
  -3  15  14          2.53          4.66         6.33 o
  -2  15  14         37.35         27.41         6.42 o
  -1  15  14        137.30        152.14        13.03 o
   0  15  14          6.00          3.86         5.69 o
   1  15  14          0.11         -1.09         4.15 o
   2  15  14         15.26         16.30         5.45 o
   3  15  14         10.96         18.26         6.80 o
   4  15  14         94.35        133.86        13.96 o
  -4  16  14         58.34         59.20         9.39 o
  -3  16  14         20.38         17.40         5.76 o
  -2  16  14          1.85          7.70         6.32 o
  -1  16  14        137.95        136.97        12.85 o
   0  16  14         13.18         11.67         6.67 o
   1  16  14        136.31        125.04        12.03 o
   2  16  14          0.15         -3.46         3.93 o
   3  16  14          6.49         12.08         8.35 o
   4  16  14          4.09         -0.34         6.26 o
  -4  17  14          0.22        -11.11         7.53 o
  -3  17  14          1.15         -3.85         4.56 o
  -2  17  14        125.03        133.00        13.21 o
  -1  17  14         39.42         36.00         7.59 o
   0  17  14          2.35          1.53         4.27 o
   1  17  14         36.64         33.67         6.69 o
   2  17  14         13.44          7.90         5.39 o
   3  17  14          1.95          3.85         6.49 o
  -4  18  14         13.44          4.65         6.69 o
  -3  18  14          8.46          9.11         5.27 o
  -2  18  14         46.75         41.26         7.75 o
  -1  18  14         22.20         19.81         8.17 o
   0  18  14          0.06          2.71         4.93 o
   1  18  14          0.13         -4.36         4.29 o
   2  18  14         28.25         56.64        13.93 o
  -3  19  14          9.27          6.69         7.29 o
  -2  19  14         59.38         54.76         9.16 o
  -1  19  14          5.63          2.90         4.02 o
   0  19  14          2.28          1.36         3.87 o
   1  19  14          1.88         -4.75         7.13 o
  -2  20  14          1.78         12.21         8.58 o
  -1  20  14          7.74         23.98         6.95 o
   0  20  14          5.04          5.98         8.09 o
  -7   0  15        297.97        264.48        26.66 o
  -5   0  15        113.30        142.33        17.31 o
  -3   0  15        110.52        113.20        13.64 o
  -1   0  15         98.01         96.46        12.75 o
   1   0  15       2136.46       2018.28        54.67 o
   3   0  15         16.23         20.84         7.58 o
   5   0  15          0.85          3.41         6.53 o
  -7   1  15          7.21          0.81         6.22 o
  -6   1  15        102.05        115.37        11.55 o
  -5   1  15        255.59        267.45        16.50 o
  -4   1  15         22.59         29.21         6.66 o
  -3   1  15         72.31         61.28         7.35 o
  -2   1  15        103.14         95.01         8.11 o
  -1   1  15         60.38         81.96         8.35 o
   0   1  15         19.40         18.66         4.61 o
   1   1  15         68.76         67.60         7.78 o
   2   1  15       1317.55       1235.99        48.06 o
   3   1  15         56.05         49.88         7.72 o
   4   1  15        183.20        165.61        12.87 o
   5   1  15         34.05         30.24         9.05 o
   6   1  15          6.56          9.45        12.11 o
  -7   2  15         91.01        100.01        17.40 o
  -6   2  15        143.83        140.77        12.74 o
  -5   2  15         60.47         59.72         8.32 o
  -4   2  15         46.82         51.75        10.16 o
  -3   2  15         27.42         22.72         4.90 o
  -2   2  15         22.67         21.45         2.45 o
  -1   2  15        294.22        288.10         9.58 o
   0   2  15        160.13        166.11         8.11 o
   1   2  15        433.21        408.38        13.57 o
   2   2  15          2.90          8.45         9.45 o
   3   2  15        132.61        124.79        11.82 o
   4   2  15         39.66         34.50         7.11 o
   5   2  15          3.62         -3.77         4.33 o
   6   2  15          0.71          2.39         5.22 o
  -7   3  15          9.60         27.77        11.08 o
  -6   3  15         47.78         56.38        12.55 o
  -5   3  15         52.53         48.88         7.48 o
  -4   3  15          0.56         -3.24         4.06 o
  -3   3  15        173.22        173.91        14.43 o
  -2   3  15          4.42         -0.14         2.24 o
  -1   3  15         78.02         76.82         5.38 o
   0   3  15         74.99         71.14        11.81 o
   1   3  15        397.80        383.10        12.45 o
   2   3  15        800.26        822.87        53.15 o
   3   3  15        636.17        644.22        22.70 o
   4   3  15         65.65         83.08         9.68 o
   5   3  15          0.00          6.84         5.16 o
   6   3  15         22.14         17.01         9.67 o
  -7   4  15          2.72         28.70        12.28 o
  -6   4  15        113.73        126.61        18.45 o
  -5   4  15          6.78          6.12         4.16 o
  -4   4  15         51.02         53.84        10.06 o
  -3   4  15          5.79          7.75         8.96 o
  -2   4  15        242.55        240.16         9.38 o
  -1   4  15        268.53        251.45         9.43 o
   0   4  15       1044.36        980.00        19.90 o
   1   4  15          0.39          0.02         2.35 o
   2   4  15         15.97         26.92         4.42 o
   3   4  15          1.88          6.16         4.39 o
   4   4  15          9.39         17.32        10.88 o
   5   4  15          8.63         24.17        10.60 o
   6   4  15          0.15          7.95         9.82 o
  -6   5  15         16.76         -4.67         8.67 o
  -5   5  15          0.09         -4.86         7.51 o
  -4   5  15          1.10          8.80         4.45 o
  -3   5  15        255.87        248.70        13.72 o
  -2   5  15        113.59        113.12         6.49 o
  -1   5  15        283.94        265.71         9.91 o
   0   5  15         10.38         13.13         4.93 o
   1   5  15        625.20        605.84        15.27 o
   2   5  15        191.84        148.96         8.10 o
   3   5  15          0.76          4.70         4.25 o
   4   5  15          8.02         12.13         5.54 o
   5   5  15         39.46         36.81         7.58 o
   6   5  15          0.03          0.86         4.95 o
  -6   6  15        164.85        187.68        23.51 o
  -5   6  15          5.34         -0.11         6.40 o
  -4   6  15        100.19        103.79        15.68 o
  -3   6  15         39.47         37.67         4.11 o
  -2   6  15         41.21         50.05         4.68 o
  -1   6  15        128.82        128.55         9.72 o
   0   6  15       1089.21       1081.19        40.12 o
   1   6  15         52.31         47.22         4.58 o
   2   6  15         17.42         11.97         8.35 o
   3   6  15          0.90          0.79         2.76 o
   4   6  15        399.81        452.86        55.92 o
   5   6  15          1.00         -0.06         8.27 o
   6   6  15          0.40         -7.71         7.47 o
  -6   7  15        105.26        102.75        17.89 o
  -5   7  15          5.18          1.57         6.29 o
  -4   7  15         47.06         29.02         9.55 o
  -3   7  15        144.02        136.12         9.66 o
  -2   7  15          8.60         17.73         5.20 o
  -1   7  15         31.39         37.74         4.50 o
   0   7  15          2.84         16.80         7.00 o
   1   7  15        548.89        522.97        14.45 o
   2   7  15        255.71        228.81        10.70 o
   3   7  15        335.44        350.82        14.49 o
   4   7  15         65.11         73.76         9.42 o
   5   7  15         11.21         16.42         6.61 o
   6   7  15          6.47          9.37         8.30 o
  -6   8  15         37.06         25.05        10.49 o
  -5   8  15          0.66          4.60         6.17 o
  -4   8  15         12.23         21.28         8.22 o
  -3   8  15         29.81         23.36         4.56 o
  -2   8  15        270.48        252.07        13.44 o
  -1   8  15        174.68        176.08        15.42 o
   0   8  15        209.10        199.88         8.09 o
   1   8  15        189.81        172.23         8.57 o
   2   8  15          4.66          4.68         3.50 o
   3   8  15         13.93         29.69         6.04 o
   4   8  15          1.45         -3.04         3.70 o
   5   8  15          3.41         14.42         7.66 o
  -6   9  15         85.87        102.80        17.81 o
  -5   9  15         36.52         49.27        12.13 o
  -4   9  15         21.29         28.91        10.69 o
  -3   9  15        125.73        142.64        11.03 o
  -2   9  15         44.30         42.19         6.43 o
  -1   9  15          3.09          2.10         4.01 o
   0   9  15        208.66        213.05        13.39 o
   1   9  15       1367.60       1349.68        29.50 o
   2   9  15         34.09         42.16        12.36 o
   3   9  15        480.61        473.85        17.83 o
   4   9  15          2.17          5.65         3.51 o
   5   9  15         14.66         32.00         7.30 o
  -5  10  15          6.83         13.04         8.93 o
  -4  10  15         22.49         22.43         9.81 o
  -3  10  15         73.56         75.99         8.81 o
  -2  10  15         30.25         27.86         5.75 o
  -1  10  15        210.20        240.84        14.21 o
   0  10  15         60.83         71.48         8.55 o
   1  10  15        213.41        207.71        13.63 o
   2  10  15         28.62         15.50         6.00 o
   3  10  15          5.05          5.59         4.26 o
   4  10  15          4.57         -1.36         3.19 o
   5  10  15          0.02          1.69         4.76 o
  -5  11  15         37.13         38.01        11.97 o
  -4  11  15         48.34         49.38        12.38 o
  -3  11  15        139.05        145.53        12.14 o
  -2  11  15          0.46         -1.27         4.05 o
  -1  11  15        189.10        187.44        13.15 o
   0  11  15        435.64        428.50        19.70 o
   1  11  15        447.47        432.89        20.11 o
   2  11  15        187.98        172.96        13.50 o
   3  11  15         21.21         23.80         5.30 o
   4  11  15         29.31         27.67         8.76 o
   5  11  15         16.29         16.41         5.63 o
  -5  12  15        100.87        120.21        20.08 o
  -4  12  15          5.54        -11.35         8.30 o
  -3  12  15          8.99         12.77         4.76 o
  -2  12  15         42.48         39.56         8.67 o
  -1  12  15        244.86        223.56        14.70 o
   0  12  15        368.11        392.83        19.61 o
   1  12  15         16.59          8.78         4.48 o
   2  12  15         24.31         26.65        11.09 o
   3  12  15         10.87          8.83         6.43 o
   4  12  15         14.40         16.97         5.95 o
   5  12  15          9.26         17.05         7.60 o
  -5  13  15          6.43         26.45        11.44 o
  -4  13  15        104.77        121.83        19.08 o
  -3  13  15         59.26         58.19        11.10 o
  -2  13  15          1.61          1.04         3.75 o
  -1  13  15          0.53         -1.21         4.24 o
   0  13  15        216.52        227.04        15.25 o
   1  13  15         83.62         65.63         8.94 o
   2  13  15        326.50        316.47        18.64 o
   3  13  15          1.20         -0.26         5.86 o
   4  13  15          7.29         -0.82         4.56 o
  -4  14  15         62.24         68.63        14.56 o
  -3  14  15          3.06         -0.75         4.98 o
  -2  14  15        232.52        217.55        15.52 o
  -1  14  15         19.33         20.90         5.67 o
   0  14  15        405.04        400.27        20.48 o
   1  14  15         55.20         53.81         8.36 o
   2  14  15         20.47         24.28         6.01 o
   3  14  15          1.26         -7.24         7.06 o
   4  14  15         10.46          8.53         6.51 o
  -4  15  15          0.43          3.29         6.61 o
  -3  15  15         27.50         32.07         8.50 o
  -2  15  15         41.65         33.79         7.33 o
  -1  15  15          0.01         -1.43         4.19 o
   0  15  15          0.16         -5.65         4.34 o
   1  15  15          6.33         12.59         6.69 o
   2  15  15         47.10         46.39         7.94 o
   3  15  15         51.80         64.40        13.96 o
   4  15  15          0.07         -1.17         6.63 o
  -4  16  15         16.25         26.53        10.48 o
  -3  16  15         46.05         45.01         8.19 o
  -2  16  15         11.23          8.49         7.54 o
  -1  16  15         53.21         64.45         9.50 o
   0  16  15          0.34         10.37         5.00 o
   1  16  15         20.71         27.38         6.56 o
   2  16  15         23.50         14.00         8.65 o
   3  16  15          3.56          1.77         6.38 o
  -3  17  15          5.40          0.72         4.16 o
  -2  17  15        131.61        113.38        12.32 o
  -1  17  15         49.81         52.49         8.97 o
   0  17  15         67.16         55.02         8.77 o
   1  17  15         28.76         11.62         5.30 o
   2  17  15        198.87        212.50        16.32 o
  -3  18  15          0.58         -0.43         4.61 o
  -2  18  15          9.53          8.74         6.09 o
  -1  18  15        220.06        252.50        27.78 o
   0  18  15         70.81         74.88         9.99 o
   1  18  15         82.52         92.27        20.06 o
   2  18  15          6.26         22.96         9.63 o
  -3  19  15         17.34         13.53         7.40 o
  -2  19  15          0.85          9.36         5.14 o
  -1  19  15          1.74          4.63         4.73 o
   0  19  15          1.72          0.23         5.38 o
   1  19  15         18.31         49.49        13.65 o
  -1  20  15         80.40         86.72        15.81 o
  -6   0  16         95.34         86.28        14.98 o
  -4   0  16        617.15        556.44        32.76 o
  -2   0  16        713.67        721.54        32.96 o
   0   0  16         14.06         47.38        12.76 o
   2   0  16        735.15        784.14        32.28 o
   4   0  16          1.53         -5.02         6.66 o
   6   0  16          8.05         16.05         9.09 o
  -7   1  16          0.16          8.23         5.87 o
  -6   1  16         58.60         64.64        18.91 o
  -5   1  16          3.07         -0.33         9.58 o
  -4   1  16          1.07         -0.80         5.33 o
  -3   1  16        100.59        106.02         9.78 o
  -2   1  16          6.84         -0.50         3.93 o
  -1   1  16         91.27         92.56         9.93 o
   0   1  16       1435.95       1296.91        30.55 o
   1   1  16        402.04        423.67        25.97 o
   2   1  16        148.28        130.35        15.15 o
   3   1  16         17.12         10.53         4.98 o
   4   1  16          5.83          4.15         4.92 o
   5   1  16          6.44         -2.68        10.65 o
   6   1  16         52.11         43.53        12.14 o
  -7   2  16         59.78         58.36        13.79 o
  -6   2  16         22.17         29.16         7.10 o
  -5   2  16          5.93          0.68         4.03 o
  -4   2  16        270.64        274.38        15.98 o
  -3   2  16          5.37          3.79         3.55 o
  -2   2  16         32.78         23.81         6.97 o
  -1   2  16        749.86        777.32        15.77 o
   0   2  16         63.43         48.33         5.04 o
   1   2  16         10.22          4.40         2.85 o
   2   2  16        143.33        143.82        11.47 o
   3   2  16         18.61         12.24         7.83 o
   4   2  16         14.82         14.51         5.43 o
   5   2  16         10.02         20.16         6.26 o
   6   2  16          1.05          7.64         7.26 o
  -7   3  16         92.00         84.97        17.14 o
  -6   3  16         51.96         54.66        13.55 o
  -5   3  16          0.05         -1.67         3.88 o
  -4   3  16        145.25        165.42        12.44 o
  -3   3  16        117.29        128.46        10.39 o
  -2   3  16         13.45          9.65         4.19 o
  -1   3  16        734.49        718.11        15.88 o
   0   3  16         59.21         51.07         5.12 o
   1   3  16        444.41        395.19        12.80 o
   2   3  16        196.88        193.09        16.41 o
   3   3  16        128.61        163.92        18.09 o
   4   3  16         42.03         40.36         7.08 o
   5   3  16         48.89         47.92         9.78 o
   6   3  16         21.37         24.46        10.91 o
  -6   4  16          1.33          3.17         6.64 o
  -5   4  16        271.83        285.07        26.18 o
  -4   4  16         88.76         95.35         9.77 o
  -3   4  16        103.27         98.95         9.35 o
  -2   4  16        549.76        510.84        13.24 o
  -1   4  16         69.58         79.99         5.85 o
   0   4  16        405.25        404.79        11.41 o
   1   4  16         70.86         64.96         5.71 o
   2   4  16        190.19        183.84         9.85 o
   3   4  16        223.19        238.72        20.09 o
   4   4  16         12.68         18.28         6.36 o
   5   4  16         34.92         43.82         9.74 o
  -6   5  16         11.40         26.66        10.63 o
  -5   5  16         59.22         61.11        13.66 o
  -4   5  16        110.00        103.36        10.02 o
  -3   5  16         48.11         53.04         6.89 o
  -2   5  16         43.88         32.16         3.80 o
  -1   5  16        259.92        302.61        10.98 o
   0   5  16         13.57         29.17         3.33 o
   1   5  16        146.15        144.80         8.00 o
   2   5  16        177.43        158.11        16.15 o
   3   5  16         80.66         65.77        12.76 o
   4   5  16        178.02        213.61        15.32 o
   5   5  16          7.66          5.19         7.27 o
  -6   6  16          5.92         -0.39         7.31 o
  -5   6  16         92.39         99.02        16.40 o
  -4   6  16         22.66         13.21         7.98 o
  -3   6  16        197.30        199.39        12.54 o
  -2   6  16         32.49         38.19         4.32 o
  -1   6  16        649.40        548.91        47.61 o
   0   6  16         12.58         14.15         2.80 o
   1   6  16         65.52         50.64         4.86 o
   2   6  16        171.51        165.41         9.08 o
   3   6  16         78.26         79.33        11.77 o
   4   6  16         12.45         26.03         7.03 o
   5   6  16          0.42          1.56         5.32 o
  -6   7  16         11.48         -5.38         9.38 o
  -5   7  16         16.63         13.50         7.65 o
  -4   7  16        176.04        186.32        21.25 o
  -3   7  16        124.80        121.73        17.08 o
  -2   7  16        302.30        310.44        11.32 o
  -1   7  16        265.82        252.99        10.52 o
   0   7  16        302.39        331.64        10.79 o
   1   7  16         83.67         74.43         5.84 o
   2   7  16         52.01         45.59         4.93 o
   3   7  16          2.44          5.04         3.38 o
   4   7  16          8.15          6.13         6.64 o
   5   7  16         21.88         23.40        14.97 o
  -6   8  16         34.52         28.89        11.29 o
  -5   8  16         13.55          6.79         7.16 o
  -4   8  16         35.37         34.88        10.55 o
  -3   8  16          3.38          5.36         7.19 o
  -2   8  16        376.08        415.46        22.62 o
  -1   8  16         78.31         74.62         7.86 o
   0   8  16         18.36         26.31         9.74 o
   1   8  16         19.88         23.46         3.58 o
   2   8  16         93.14        100.31         7.63 o
   3   8  16          5.10          8.99         3.75 o
   4   8  16         27.81         38.27         7.32 o
   5   8  16         33.09         41.63         7.54 o
  -5   9  16         64.32         48.30        12.49 o
  -4   9  16        117.32        139.31        18.78 o
  -3   9  16          1.25          4.41         7.83 o
  -2   9  16          0.44          5.22         3.46 o
  -1   9  16         98.51        100.90        14.68 o
   0   9  16        427.90        435.22        18.95 o
   1   9  16         88.92         96.22         9.69 o
   2   9  16         90.74         92.73        10.21 o
   3   9  16        140.27        145.78        10.12 o
   4   9  16          0.05         -0.40         3.02 o
   5   9  16          4.44         -1.76         4.27 o
  -5  10  16         13.16         12.50         8.64 o
  -4  10  16        100.76        106.47        17.71 o
  -3  10  16          2.86          5.91         4.20 o
  -2  10  16        194.31        195.55        13.25 o
  -1  10  16          8.57         16.06        15.02 o
   0  10  16        117.51        102.91        10.18 o
   1  10  16         39.49         39.69         6.73 o
   2  10  16        167.51        156.33        12.84 o
   3  10  16          0.00         -7.25         3.89 o
   4  10  16         93.70         97.76         8.81 o
   5  10  16          6.48         17.88         6.10 o
  -5  11  16         92.46         81.17        16.48 o
  -4  11  16         48.82         42.48        13.42 o
  -3  11  16        172.88        168.93        12.87 o
  -2  11  16         17.48         22.51         5.75 o
  -1  11  16        236.40        230.50        15.07 o
   0  11  16        632.20        625.00        24.15 o
   1  11  16        132.98        129.49        11.54 o
   2  11  16         53.34         44.58         7.68 o
   3  11  16         41.66         41.48        11.00 o
   4  11  16         26.68         38.36         6.06 o
   5  11  16         12.88         21.51         8.89 o
  -5  12  16         36.04         36.83        11.81 o
  -4  12  16         17.51         24.89         9.70 o
  -3  12  16         20.56         21.41         5.40 o
  -2  12  16         41.80         43.38         7.18 o
  -1  12  16        430.80        393.69        19.69 o
   0  12  16         11.51          8.36         4.78 o
   1  12  16         84.45         70.21         8.82 o
   2  12  16        175.82        176.12        14.15 o
   3  12  16         16.00         11.88         7.29 o
   4  12  16          3.09         11.73         5.75 o
  -4  13  16         19.09         24.44        10.01 o
  -3  13  16          0.01         -2.65         5.06 o
  -2  13  16          3.23          3.95         3.91 o
  -1  13  16         31.86         40.54         8.24 o
   0  13  16          5.57          1.77         6.02 o
   1  13  16        208.67        212.54        15.28 o
   2  13  16         16.72         17.92         5.40 o
   3  13  16         13.87         11.89         7.68 o
   4  13  16          5.74          1.49         4.22 o
  -4  14  16          7.07         11.32         8.68 o
  -3  14  16         20.68         14.15         5.27 o
  -2  14  16          7.72          4.50         3.59 o
  -1  14  16        181.61        182.92        14.26 o
   0  14  16          6.75          6.96         4.63 o
   1  14  16        224.27        218.54        15.96 o
   2  14  16         55.90         49.94         8.12 o
   3  14  16        200.86        226.23        24.67 o
   4  14  16          0.05         -4.78         5.36 o
  -4  15  16          4.24          8.26         6.95 o
  -3  15  16          4.32          9.04         5.11 o
  -2  15  16         19.00         11.42         4.93 o
  -1  15  16         80.94         84.28        11.96 o
   0  15  16        478.51        478.31        23.48 o
   1  15  16        245.47        261.81        17.35 o
   2  15  16          0.85         -5.37         4.19 o
   3  15  16         14.39         17.09         8.87 o
  -3  16  16         39.26         47.90         8.51 o
  -2  16  16         83.59         90.86        11.10 o
  -1  16  16         24.37         22.18         5.90 o
   0  16  16         23.58         21.26         6.15 o
   1  16  16         19.93         14.76         7.63 o
   2  16  16          2.07          0.07         4.07 o
  -3  17  16         51.21         34.14         7.03 o
  -2  17  16         20.83         31.60         7.22 o
  -1  17  16         13.54         12.74         5.66 o
   0  17  16        101.20        112.14        12.10 o
   1  17  16         43.47         51.71         9.14 o
   2  17  16         23.74         34.63         8.15 o
  -3  18  16          4.56          5.11         5.41 o
  -2  18  16         28.87         25.27         7.04 o
  -1  18  16         13.53          4.76         4.57 o
   0  18  16          2.91          5.99         4.69 o
   1  18  16          1.27          1.30         4.87 o
  -2  19  16          4.43         -2.15         4.47 o
  -1  19  16         39.91         31.94         7.72 o
   0  19  16          6.23          0.81         5.21 o
  -1  20  16          1.65         -7.86         6.49 o
  -5   0  17        308.06        328.14        26.70 o
  -3   0  17         80.17         75.64        11.84 o
  -1   0  17        195.68        188.98        17.58 o
   1   0  17        580.08        585.79        32.04 o
   3   0  17          0.10          0.59         4.98 o
   5   0  17        120.02        142.53        20.41 o
  -7   1  17         56.62         47.94        12.61 o
  -6   1  17          2.60         13.44         5.86 o
  -5   1  17        121.34        133.81        12.11 o
  -4   1  17        149.20        148.80        12.56 o
  -3   1  17        299.48        302.46        16.25 o
  -2   1  17         89.22         76.73         8.54 o
  -1   1  17         50.55         44.36         6.97 o
   0   1  17         36.25         32.15         5.98 o
   1   1  17         10.20          4.05         3.35 o
   2   1  17          9.09          9.19         5.11 o
   3   1  17         62.54         69.92         9.32 o
   4   1  17          1.10         -3.52         4.67 o
   5   1  17         27.25         33.71         7.74 o
  -6   2  17        254.30        273.64        27.25 o
  -5   2  17         68.54         62.11        11.77 o
  -4   2  17         54.58         56.77         9.07 o
  -3   2  17        120.00        116.12        10.63 o
  -2   2  17          0.93         -2.36         3.73 o
  -1   2  17         30.90         26.01         8.65 o
   0   2  17         46.58         26.34         5.68 o
   1   2  17        139.88        142.34         8.63 o
   2   2  17          6.23          6.44         8.52 o
   3   2  17         29.24         39.99         7.32 o
   4   2  17         13.29          2.12         3.84 o
   5   2  17        127.54        153.60        14.58 o
  -6   3  17          0.46         12.21         8.83 o
  -5   3  17         11.33         12.82         4.65 o
  -4   3  17        440.11        458.93        20.84 o
  -3   3  17        374.40        351.93        17.70 o
  -2   3  17        456.17        461.53        19.16 o
  -1   3  17         38.38         40.26         4.54 o
   0   3  17        114.92        104.28         7.21 o
   1   3  17         33.66         24.63         5.09 o
   2   3  17         97.70        107.54         8.36 o
   3   3  17        131.64        136.26        11.97 o
   4   3  17         75.10         62.54         8.95 o
   5   3  17          5.00         12.28         5.25 o
  -6   4  17         19.48         20.76        10.52 o
  -5   4  17         29.35         30.49        10.02 o
  -4   4  17         91.81         96.51        10.19 o
  -3   4  17        176.89        187.33        15.71 o
  -2   4  17         14.95         14.50         4.68 o
  -1   4  17        164.50        138.73         7.60 o
   0   4  17         20.23         36.31         4.80 o
   1   4  17        126.15        104.46        14.42 o
   2   4  17        542.17        503.05        20.44 o
   3   4  17         41.63         41.63         6.79 o
   4   4  17         70.42         75.82        25.28 o
   5   4  17         64.10         71.32        10.31 o
  -6   5  17         54.01         57.29        13.91 o
  -5   5  17         44.44         53.29        13.18 o
  -4   5  17        314.46        339.82        27.98 o
  -3   5  17          3.07          9.57         4.37 o
  -2   5  17        227.50        231.85        13.86 o
  -1   5  17         35.38         38.86         4.34 o
   0   5  17        252.20        216.75         8.22 o
   1   5  17         50.43         45.75         4.94 o
   2   5  17         60.87         62.22         5.86 o
   3   5  17         18.15         16.84         5.07 o
   4   5  17        167.03        188.61        25.29 o
   5   5  17         14.77          8.42         4.83 o
  -6   6  17         12.70         20.51         9.45 o
  -5   6  17         82.19         77.88        15.35 o
  -4   6  17         57.04         61.88        12.90 o
  -3   6  17         59.28         69.45         8.60 o
  -2   6  17        113.46        122.06         9.82 o
  -1   6  17          8.28         13.66         3.95 o
   0   6  17         26.24         13.70         4.60 o
   1   6  17          0.66         -0.08         4.43 o
   2   6  17         35.34         15.62         7.40 o
   3   6  17          0.38         -0.17         4.46 o
   4   6  17        135.75        151.71        31.60 o
   5   6  17          3.75          5.86         5.03 o
  -6   7  17        105.20        126.72        20.00 o
  -5   7  17         30.75         31.34        11.34 o
  -4   7  17        101.51        124.41        18.03 o
  -3   7  17        620.10        662.08        37.57 o
  -2   7  17         36.72         38.15         4.35 o
  -1   7  17        304.97        308.16        11.92 o
   0   7  17          0.68          1.44         3.17 o
   1   7  17        342.28        307.64        11.70 o
   2   7  17        136.73        121.72         8.40 o
   3   7  17        349.57        354.45        15.17 o
   4   7  17        277.23        287.06        17.73 o
   5   7  17         66.99         68.28        10.51 o
  -5   8  17        498.69        539.64        38.92 o
  -4   8  17         52.45         48.47        13.63 o
  -3   8  17          6.25          2.02         6.32 o
  -2   8  17         36.66         31.56         5.64 o
  -1   8  17         48.08         55.87         7.22 o
   0   8  17         12.27         14.03         4.68 o
   1   8  17        203.93        218.29        10.05 o
   2   8  17          1.41          1.04         2.48 o
   3   8  17        111.31        128.95         9.72 o
   4   8  17          3.97          2.40         4.82 o
   5   8  17         40.26         48.75         8.65 o
  -5   9  17         53.66         73.81        15.83 o
  -4   9  17         17.63         34.23        11.04 o
  -3   9  17        171.96        182.76        21.25 o
  -2   9  17         22.02         32.45         7.29 o
  -1   9  17         22.23         22.47         6.38 o
   0   9  17          9.56         11.08         5.15 o
   1   9  17         25.89         20.65         5.69 o
   2   9  17          3.46         -0.14         4.24 o
   3   9  17         70.16         87.07        11.86 o
   4   9  17          2.64          8.47         5.03 o
   5   9  17          0.30          7.23         6.40 o
  -5  10  17        200.79        200.63        25.04 o
  -4  10  17         22.46         39.44        12.36 o
  -3  10  17         25.08         34.98        11.52 o
  -2  10  17         10.88          9.18         4.12 o
  -1  10  17         74.54        102.04        24.19 o
   0  10  17         11.98         20.81        23.31 o
   1  10  17        112.36        109.09        10.82 o
   2  10  17         43.86         43.12         7.52 o
   3  10  17         25.67         36.03         7.60 o
   4  10  17          0.03          5.41         3.75 o
   5  10  17         42.38         41.77        11.00 o
  -5  11  17         62.32         84.51        17.25 o
  -4  11  17         89.62        107.65        18.39 o
  -3  11  17         64.11         68.69        13.53 o
  -2  11  17         60.52         75.60        13.53 o
  -1  11  17          8.15         15.50        12.42 o
   0  11  17        137.41        148.27        12.22 o
   1  11  17          3.76         -1.06         3.80 o
   2  11  17         11.96         15.14         5.48 o
   3  11  17         96.41        104.11        12.45 o
   4  11  17        145.88        156.19        14.54 o
  -4  12  17         20.19         31.26        12.55 o
  -3  12  17          5.82         11.98        10.04 o
  -2  12  17          8.22          9.01         5.43 o
  -1  12  17         34.10         40.72        10.66 o
   0  12  17         53.38         52.83         8.12 o
   1  12  17          6.07          4.97         4.37 o
   2  12  17         24.75         25.67         6.48 o
   3  12  17          3.81          0.64         5.10 o
   4  12  17          1.36         -1.11         5.90 o
  -4  13  17        274.03        282.92        28.56 o
  -3  13  17         14.88         27.79        10.70 o
  -2  13  17         71.39         76.39         9.64 o
  -1  13  17         35.27         32.46         7.31 o
   0  13  17         50.23         44.95         7.63 o
   1  13  17         25.90         14.12        10.12 o
   2  13  17          5.48          5.15         4.54 o
   3  13  17         11.48         16.51         8.29 o
  -4  14  17          4.43         10.83         8.15 o
  -3  14  17          0.00          2.51         6.96 o
  -2  14  17        218.52        215.83        15.95 o
  -1  14  17         32.62         29.04         6.45 o
   0  14  17          8.92         14.85        11.17 o
   1  14  17          0.48         -1.19         4.06 o
   2  14  17         47.21         44.49         9.76 o
   3  14  17         22.18         17.42         8.17 o
  -3  15  17         90.99        100.99        17.67 o
  -2  15  17         79.58         89.16        10.97 o
  -1  15  17         27.47         30.55         7.15 o
   0  15  17         20.25         18.91        14.20 o
   1  15  17         12.80          4.50         9.85 o
   2  15  17         42.88         50.02         8.54 o
   3  15  17          7.57          2.46         7.08 o
  -3  16  17          9.01         20.30        10.25 o
  -2  16  17         32.95         33.64         7.22 o
  -1  16  17          3.47          0.73         7.43 o
   0  16  17          7.07          7.34         5.06 o
   1  16  17          2.86         -0.87         3.70 o
   2  16  17         77.54         91.20        13.59 o
  -2  17  17          0.85          3.09         6.88 o
  -1  17  17          0.86          8.58         4.72 o
   0  17  17          4.62          4.23         4.44 o
   1  17  17          0.03         -0.02         3.94 o
   2  17  17         83.40         81.50        14.98 o
  -2  18  17          2.97          6.07         4.76 o
  -1  18  17          3.43          4.90         4.75 o
   0  18  17          0.09          0.83         3.82 o
   1  18  17        134.55        125.68        13.53 o
  -1  19  17         26.67         32.41        10.89 o
   0  19  17          1.72          8.90         6.71 o
  -6   0  18          6.39         14.82         7.88 o
  -4   0  18          0.02         -1.43         5.86 o
  -2   0  18         53.89         38.06         9.32 o
   0   0  18         59.01         86.99        12.84 o
   2   0  18          1.99          2.53         4.46 o
   4   0  18        152.55        163.93        19.53 o
  -6   1  18        168.55        168.08        14.77 o
  -5   1  18         26.44         31.91         6.90 o
  -4   1  18         72.95         75.47         9.29 o
  -3   1  18          1.67         -1.71         4.24 o
  -2   1  18         56.28         47.40         7.08 o
  -1   1  18         32.72         24.76         6.56 o
   0   1  18         20.85         41.89         6.69 o
   1   1  18        196.32        163.88         9.69 o
   2   1  18         94.52         92.23         8.97 o
   3   1  18         88.76         87.73        10.31 o
   4   1  18         12.09          3.72         4.55 o
   5   1  18          3.98         11.02         5.55 o
  -6   2  18        119.43        100.33        17.56 o
  -5   2  18         33.12         39.47         7.75 o
  -4   2  18         13.90          7.07         4.12 o
  -3   2  18         23.13         20.13         4.97 o
  -2   2  18         26.04         18.32         6.57 o
  -1   2  18        231.17        247.77        14.73 o
   0   2  18          1.25         -1.83         9.02 o
   1   2  18          0.76          1.28         4.25 o
   2   2  18         37.22         49.73         7.62 o
   3   2  18         83.65         76.21        29.55 o
   4   2  18         87.83         83.41        10.71 o
   5   2  18         75.70         78.43        10.93 o
  -6   3  18         12.98         18.13         9.23 o
  -5   3  18         46.25         57.87        13.15 o
  -4   3  18         33.54         41.85         7.44 o
  -3   3  18         20.11         25.29         5.99 o
  -2   3  18        269.58        255.73        15.19 o
  -1   3  18          9.60         13.72         5.45 o
   0   3  18        262.56        256.56        10.98 o
   1   3  18         54.03         67.33         7.63 o
   2   3  18        114.77        117.41        13.00 o
   3   3  18         70.69         84.56         9.43 o
   4   3  18          1.19         -1.48         8.31 o
   5   3  18          6.48         10.58         8.47 o
  -6   4  18         36.56         40.11        11.43 o
  -5   4  18         16.66         25.42         9.87 o
  -4   4  18         49.57         61.13         8.33 o
  -3   4  18        195.62        183.77        13.24 o
  -2   4  18         47.08         43.13         7.24 o
  -1   4  18         21.63         30.66         4.02 o
   0   4  18         26.12         33.97         4.83 o
   1   4  18         86.78         65.07        12.33 o
   2   4  18          6.96         20.96         9.40 o
   3   4  18        115.04        123.94        11.67 o
   4   4  18          0.94          7.81        10.66 o
   5   4  18         48.61         52.76         9.40 o
  -6   5  18         27.49         31.93        12.48 o
  -5   5  18        477.86        549.30        37.45 o
  -4   5  18        112.78        113.18        17.72 o
  -3   5  18         18.99         16.75         4.92 o
  -2   5  18         35.11         43.38         6.69 o
  -1   5  18          2.54          0.04         2.13 o
   0   5  18        149.18        130.76         6.63 o
   1   5  18        188.02        191.37        12.52 o
   2   5  18        100.11         85.14         8.19 o
   3   5  18        100.11         92.32         9.90 o
   4   5  18          1.16          2.90         4.30 o
   5   5  18          2.82          1.42         6.17 o
  -6   6  18          0.03         10.37         7.88 o
  -5   6  18          3.51         35.35        12.03 o
  -4   6  18         30.65         33.24        11.65 o
  -3   6  18        233.08        220.77        22.96 o
  -2   6  18          0.10         -3.98         4.40 o
  -1   6  18         14.23         24.59         3.93 o
   0   6  18          7.14          5.10         2.49 o
   1   6  18         35.70         27.69         4.87 o
   2   6  18          1.15          3.04         5.52 o
   3   6  18         50.53         46.52         7.18 o
   4   6  18         10.23          6.67         9.96 o
   5   6  18          9.28         13.81         4.58 o
  -5   7  18         27.05         59.35        13.70 o
  -4   7  18        114.99        132.71        19.48 o
  -3   7  18          2.13          4.69         6.79 o
  -2   7  18         51.32         43.09        11.14 o
  -1   7  18          9.78          4.63         2.52 o
   0   7  18        242.02        229.02        13.92 o
   1   7  18        106.43        114.10         7.39 o
   2   7  18        115.86        124.38         8.56 o
   3   7  18         70.22         74.30         8.87 o
   5   7  18         30.59         31.56        10.26 o
  -5   8  18          0.43         17.79        10.12 o
  -4   8  18        164.86        198.13        23.16 o
  -3   8  18         80.30        102.69        16.87 o
  -2   8  18         34.50         44.86        11.66 o
  -1   8  18          0.49         -4.08         5.64 o
   0   8  18        145.96        138.07        13.98 o
   1   8  18         33.75         32.08         7.22 o
   2   8  18         27.88         30.62         6.37 o
   3   8  18         33.61         55.98         9.49 o
   4   8  18         79.56         76.91        15.30 o
   5   8  18          1.39         -0.76         4.88 o
  -5   9  18        142.07        138.94        20.97 o
  -4   9  18        182.23        198.10        23.61 o
  -3   9  18          0.17          7.49         9.78 o
  -2   9  18          8.43         13.40         7.07 o
  -1   9  18         24.98         25.45         8.41 o
   0   9  18        311.81        314.43        17.28 o
   1   9  18          0.00         -7.41         4.49 o
   2   9  18         28.42         35.24         7.04 o
   3   9  18         24.89         38.32         6.13 o
   4   9  18          7.99          0.70         3.94 o
   5   9  18          3.18         -4.63         6.01 o
  -5  10  18         36.69         56.30        15.01 o
  -4  10  18          6.31          4.48         7.14 o
  -3  10  18          1.14          5.83         7.72 o
  -2  10  18        228.19        237.07        24.31 o
  -1  10  18         25.06         28.85         7.30 o
   0  10  18         91.29         99.08        10.45 o
   1  10  18         22.58         16.55         7.62 o
   2  10  18          9.76         15.57         5.81 o
   3  10  18         13.01         12.10         5.58 o
   4  10  18        104.48        131.90        19.37 o
  -4  11  18        198.96        248.43        26.87 o
  -3  11  18          1.79          1.72         6.30 o
  -2  11  18          4.15          9.34         7.70 o
  -1  11  18         34.20         43.46         8.05 o
   0  11  18        179.36        183.54        13.94 o
   1  11  18         80.66         67.59         9.27 o
   2  11  18         16.40         16.76         5.80 o
   3  11  18         12.88         14.24         5.41 o
   4  11  18          1.14         14.20         6.58 o
  -4  12  18         39.60         39.42        12.28 o
  -3  12  18         29.18         36.17        11.54 o
  -2  12  18          6.26          7.82         3.69 o
  -1  12  18        199.44        212.03        15.31 o
   0  12  18         36.96         38.39         6.96 o
   1  12  18          2.39          7.20         4.65 o
   2  12  18         30.64         25.51         6.54 o
   3  12  18         15.91         28.24         7.32 o
  -4  13  18         20.58         26.26        11.23 o
  -3  13  18         37.51         36.69        12.40 o
  -2  13  18         46.26         51.83         7.94 o
  -1  13  18         67.01         71.45         9.34 o
   0  13  18         64.86         51.98         8.59 o
   1  13  18        244.45        240.72        16.78 o
   2  13  18         78.51         89.28        10.96 o
   3  13  18         63.79         78.99        11.46 o
  -3  14  18         10.91         20.14         9.92 o
  -2  14  18          3.21          2.71         4.26 o
  -1  14  18         79.04         74.99         9.89 o
   0  14  18          0.39         -5.06         4.53 o
   1  14  18          6.75         13.07         5.84 o
   2  14  18          6.39         13.64         5.43 o
   3  14  18         90.45        104.69        18.15 o
  -3  15  18         40.20         37.41        12.30 o
  -2  15  18         36.90         51.01        11.83 o
  -1  15  18          9.60         11.35        14.32 o
   0  15  18          0.02         -1.75         5.07 o
   1  15  18         84.49         75.02         9.83 o
   2  15  18         53.76         54.10         9.28 o
  -2  16  18         10.81         13.52        13.29 o
  -1  16  18         35.84         47.38         9.82 o
   0  16  18         42.26         42.99         8.25 o
   1  16  18         24.60         18.15         6.81 o
   2  16  18          7.93         -1.51         4.47 o
  -2  17  18          1.17         -1.66         5.46 o
  -1  17  18         55.35         49.99         8.96 o
   0  17  18          0.34         -0.63         6.18 o
   1  17  18          6.92          5.23         9.42 o
   2  17  18         80.26         80.89        15.37 o
  -2  18  18         53.62         57.48        13.91 o
  -1  18  18         53.07         53.62        13.07 o
   0  18  18         10.79          2.09         4.32 o
   1  18  18          2.43          0.11         5.93 o
  -5   0  19          1.93          9.59         6.47 o
  -3   0  19        215.34        266.02        23.27 o
  -1   0  19       1440.41       1313.93        50.23 o
   1   0  19        192.61        204.77        20.69 o
   3   0  19         86.72         99.91        15.04 o
   5   0  19          0.20          5.52         8.83 o
  -6   1  19         30.84         45.87        12.06 o
  -5   1  19        158.80        161.71        15.29 o
  -4   1  19        170.85        204.92        15.26 o
  -3   1  19        343.97        373.67        19.34 o
  -2   1  19         73.13         54.55         7.54 o
  -1   1  19        617.67        599.38        23.39 o
   0   1  19         59.97         62.09        10.58 o
   1   1  19          0.65         -0.52         3.24 o
   2   1  19          0.11         -5.13         3.34 o
   3   1  19         72.75         83.01         9.63 o
   4   1  19          3.63          9.10         4.91 o
   5   1  19         32.36         33.86         8.16 o
  -6   2  19         12.88         11.89         8.41 o
  -5   2  19         15.30          6.45         4.51 o
  -4   2  19        182.37        205.10        18.53 o
  -3   2  19          3.20          3.76         3.97 o
  -2   2  19          0.24         -3.53         4.76 o
  -1   2  19        142.34        145.40        11.96 o
   0   2  19        162.20        154.52        12.52 o
   1   2  19          0.88          0.23         3.02 o
   2   2  19         28.12         39.35         7.09 o
   3   2  19         26.03         29.75         7.48 o
   4   2  19          0.35        -10.28         5.14 o
   5   2  19          5.92          3.46         7.80 o
  -6   3  19         11.67          2.82         5.50 o
  -5   3  19         89.97         89.78        15.81 o
  -4   3  19          3.45          6.62         6.05 o
  -3   3  19          1.06         -4.42         4.84 o
  -2   3  19        455.58        456.51        20.74 o
  -1   3  19         61.02         50.77         8.45 o
   0   3  19         15.21         11.23         9.79 o
   1   3  19          5.67          8.64        11.01 o
   2   3  19          4.33          7.65        11.66 o
   3   3  19         70.37         80.15         9.18 o
   4   3  19         31.23         23.47         6.33 o
   5   3  19         74.66         80.70        11.05 o
  -6   4  19          0.52         10.88         8.61 o
  -5   4  19          6.86          4.12         6.11 o
  -4   4  19        179.03        208.44        23.23 o
  -3   4  19         22.05         32.53         7.48 o
  -2   4  19          0.01         -4.11         4.08 o
  -1   4  19         18.70          8.72         4.32 o
   0   4  19        116.68         99.40         6.23 o
   1   4  19          0.52          1.83         3.11 o
   2   4  19        325.30        317.03        16.81 o
   3   4  19         47.01         33.83        10.95 o
   4   4  19          9.19         16.97         5.94 o
   5   4  19          5.17         10.44         5.75 o
  -6   5  19          1.43         20.37        10.71 o
  -5   5  19         55.79         59.52        14.65 o
  -4   5  19        128.36        150.81        19.85 o
  -3   5  19         52.54         62.50         8.03 o
  -2   5  19        434.11        464.96        20.53 o
  -1   5  19          6.20          8.87         4.15 o
   0   5  19        122.94        126.00         6.81 o
   1   5  19         75.51         68.65         6.21 o
   2   5  19         23.66          7.23        17.92 o
   3   5  19          4.14          4.03        11.27 o
   4   5  19         13.91          2.34         4.52 o
   5   5  19          0.16         -2.26         6.49 o
  -5   6  19         16.72         13.15         7.79 o
  -4   6  19         66.39         73.94        15.36 o
  -3   6  19         17.74         11.79         6.21 o
  -2   6  19         21.42         26.63         5.95 o
  -1   6  19         36.57         34.80         6.79 o
   0   6  19        139.07        137.89        11.12 o
   1   6  19          5.29         -2.14         6.48 o
   2   6  19        216.75        197.21        10.92 o
   3   6  19         58.74         47.41         7.71 o
   4   6  19         52.27         49.76         8.70 o
   5   6  19          0.53          2.53         5.97 o
  -5   7  19         31.99         54.97        15.10 o
  -4   7  19          0.23         10.92         9.07 o
  -3   7  19         54.97         59.94        13.19 o
  -2   7  19        196.02        187.61        21.33 o
  -1   7  19         40.17         46.69         6.81 o
   0   7  19          1.81          4.77         3.21 o
   1   7  19         73.76         72.99         8.91 o
   2   7  19         43.97         35.44         4.94 o
   3   7  19         17.70         12.89         5.45 o
   4   7  19         35.07         30.01        12.29 o
   5   7  19         32.57         26.28         8.86 o
  -5   8  19         56.62         46.36        12.81 o
  -4   8  19         39.17         40.30        12.64 o
  -3   8  19        122.15        124.11        18.69 o
  -2   8  19         37.28         48.89        11.93 o
  -1   8  19          0.52          2.63         4.08 o
   0   8  19         49.55         48.89         7.23 o
   1   8  19        121.56        108.69        10.70 o
   2   8  19          1.31          2.78         6.06 o
   3   8  19        144.29        131.58         9.89 o
   4   8  19          0.13          6.43         5.85 o
   5   8  19          6.77          8.00         5.98 o
  -5   9  19         32.97         39.33        13.49 o
  -4   9  19         12.44         29.56        12.46 o
  -3   9  19         43.79         35.89        11.03 o
  -2   9  19         23.32         36.61        10.66 o
  -1   9  19        137.60        148.16        11.86 o
   0   9  19        135.61        136.79        11.65 o
   1   9  19        150.48        134.59        11.91 o
   2   9  19         62.00         56.33        15.68 o
   3   9  19         29.66         38.82         7.56 o
   4   9  19          1.59          7.32         6.79 o
   5   9  19         13.20          4.28         5.48 o
  -4  10  19         16.99         17.89         8.41 o
  -3  10  19         58.62         73.77        15.13 o
  -2  10  19         24.77         15.86         7.53 o
  -1  10  19        129.18        129.85        11.53 o
   0  10  19          0.07          3.75         6.29 o
   1  10  19         41.44         37.25         6.71 o
   2  10  19         20.05         16.33         5.79 o
   3  10  19        108.45        141.45        13.75 o
   4  10  19         37.54         52.96        13.25 o
  -4  11  19          1.32         16.23        10.60 o
  -3  11  19        132.04        151.57        22.00 o
  -2  11  19          5.07         14.00         9.95 o
  -1  11  19        224.81        269.13        27.69 o
   0  11  19         40.48         44.11         7.59 o
   1  11  19         46.15         40.87         7.45 o
   2  11  19         49.26         45.21         7.93 o
   3  11  19          2.08          5.93         8.24 o
  -4  12  19        125.73        108.75        19.40 o
  -3  12  19        122.93        126.10        19.44 o
  -2  12  19          0.35         -4.32         6.50 o
  -1  12  19         34.40         45.74         8.07 o
   0  12  19          1.70         -1.75         4.70 o
   1  12  19          2.64         10.62        11.24 o
   2  12  19         20.31         11.31         4.89 o
   3  12  19          3.82         -4.62         4.74 o
  -3  13  19          0.54         -1.68         6.96 o
  -2  13  19        179.94        174.03        22.21 o
  -1  13  19         60.78         61.72         9.13 o
   0  13  19         11.18         11.45         9.28 o
   1  13  19          0.43         -3.65         4.52 o
   2  13  19         83.87         77.62        10.22 o
   3  13  19         46.77         58.50         9.69 o
  -3  14  19          1.12         -0.04         6.21 o
  -2  14  19          4.92         25.65        12.13 o
  -1  14  19         37.44         35.16         7.52 o
   0  14  19          4.07          0.38         9.78 o
   1  14  19          0.84          1.60         3.94 o
   2  14  19         24.67         25.16         9.77 o
  -2  15  19        147.07        159.31        22.28 o
  -1  15  19          7.86          9.99         5.45 o
   0  15  19         91.14        100.18        11.71 o
   1  15  19          1.54          3.08         4.19 o
   2  15  19          8.14         11.54         5.13 o
  -2  16  19          4.05         18.41         9.50 o
  -1  16  19         39.08         34.49         7.40 o
   0  16  19          3.49         11.09         5.42 o
   1  16  19          1.91          3.07         4.41 o
   2  16  19         50.24         49.55        12.91 o
  -1  17  19          0.13         -5.19         4.33 o
   0  17  19         32.33         31.03         7.22 o
   1  17  19         27.68         26.90         9.83 o
  -1  18  19          0.14         -1.91         4.86 o
  -4   0  20         13.89          6.00         6.21 o
  -2   0  20         95.90         74.48        13.34 o
   0   0  20        142.24        121.67        16.07 o
   2   0  20          4.72         10.60         6.42 o
   4   0  20        207.12        203.76        23.16 o
  -6   1  20         65.89         79.05        16.19 o
  -5   1  20         38.25         51.75         9.42 o
  -4   1  20          0.06          2.20         3.94 o
  -3   1  20        155.76        187.41        14.52 o
  -2   1  20          0.03          2.19         4.02 o
  -1   1  20          8.39         20.22         6.14 o
   0   1  20          9.03         16.10         5.58 o
   1   1  20          3.76          2.89         3.47 o
   2   1  20        205.36        222.37        46.87 o
   3   1  20         45.79         43.55         7.66 o
   4   1  20         50.00         53.63         9.31 o
   5   1  20          0.13         -6.21         6.67 o
  -6   2  20         12.92         12.59         8.00 o
  -5   2  20        101.53        104.25        17.85 o
  -4   2  20          0.54         -1.19         4.03 o
  -3   2  20        209.96        237.52        16.55 o
  -2   2  20        121.44        133.11        11.90 o
  -1   2  20         66.43         67.67         8.78 o
   0   2  20        484.93        477.42        22.14 o
   1   2  20        149.72        148.15        11.49 o
   2   2  20         15.48         12.88         7.04 o
   3   2  20         10.69         18.87         6.26 o
   4   2  20         62.48         59.80         9.01 o
   5   2  20          2.60          2.91         6.83 o
  -6   3  20         11.42         14.57         7.77 o
  -5   3  20          5.05         15.36         8.99 o
  -4   3  20          5.69         -0.98         4.26 o
  -3   3  20        108.65        110.81        11.23 o
  -2   3  20         51.36         56.89        10.00 o
  -1   3  20         18.94          8.52         4.84 o
   0   3  20         64.99         61.54         6.40 o
   1   3  20        117.22        135.72        11.17 o
   2   3  20        233.41        242.31        15.00 o
   3   3  20        151.26        189.18        14.10 o
   4   3  20          4.05          3.32         4.16 o
   5   3  20         12.66         21.35         9.89 o
  -5   4  20         11.40         10.25         7.39 o
  -4   4  20         31.40         39.55        10.85 o
  -3   4  20          4.60          4.30         4.07 o
  -2   4  20          1.66          3.93         3.68 o
  -1   4  20        121.43        102.12        10.58 o
   0   4  20        173.77        152.95         9.43 o
   1   4  20        125.43        160.74        43.11 o
   2   4  20         19.30         26.63         5.13 o
   3   4  20         26.07         24.31         5.61 o
   4   4  20          3.11          8.54         4.95 o
   5   4  20         40.31         26.17         9.45 o
  -5   5  20        185.97        200.55        24.40 o
  -4   5  20         17.46         16.29         8.53 o
  -3   5  20         36.44         43.65        11.44 o
  -2   5  20          5.44         13.21         5.18 o
  -1   5  20         14.77          6.71         3.79 o
   0   5  20          1.17          5.35         6.28 o
   1   5  20        526.26        523.51        16.42 o
   2   5  20          2.03         -1.27        19.80 o
   3   5  20         53.54         59.55        15.59 o
   4   5  20          0.37          3.97         9.66 o
   5   5  20          0.07         10.17         8.22 o
  -5   6  20         12.69         13.31         8.54 o
  -4   6  20         11.96          6.37         6.89 o
  -3   6  20         11.18          6.65         6.16 o
  -2   6  20         50.09         43.15         6.85 o
  -1   6  20         89.30         97.90        10.30 o
   0   6  20        106.76        119.69        10.31 o
   1   6  20          7.66         11.63         9.93 o
   2   6  20         15.27          5.74        13.99 o
   3   6  20         41.02         33.51        15.42 o
   4   6  20         35.87         47.30         8.60 o
   5   6  20         40.61         41.54        11.54 o
  -5   7  20         63.36         76.11        15.88 o
  -4   7  20        159.79        184.06        23.29 o
  -3   7  20          8.74          3.97         5.86 o
  -2   7  20         29.27         37.47        10.90 o
  -1   7  20          4.88          8.14         4.19 o
   0   7  20         10.83         11.34         4.66 o
   1   7  20        124.80        132.50        11.61 o
   2   7  20          9.41         21.99         6.21 o
   3   7  20         33.39         31.51         6.77 o
   4   7  20         29.30         34.29         7.86 o
  -5   8  20         24.23         42.09        13.58 o
  -4   8  20         71.32         53.08        13.41 o
  -3   8  20          0.67         -5.75         6.49 o
  -2   8  20        161.21        171.53        21.24 o
  -1   8  20         25.23         35.67        11.25 o
   0   8  20        262.95        276.27        16.15 o
   1   8  20         54.70         56.01         8.22 o
   2   8  20          0.14          9.55         5.02 o
   3   8  20          2.15         -0.77         5.99 o
   4   8  20          0.82         10.79         8.45 o
  -4   9  20        262.35        252.80        27.70 o
  -3   9  20         10.42         23.13         9.88 o
  -2   9  20        116.76         97.78        16.48 o
  -1   9  20          8.12          5.30         6.49 o
   0   9  20          2.72          4.60         3.95 o
   1   9  20          1.37         -2.91         4.23 o
   2   9  20         11.36         12.04         4.94 o
   3   9  20         43.67         50.96         9.19 o
  -4  10  20          0.02         12.66         8.72 o
  -3  10  20        103.88        122.20        19.50 o
  -2  10  20         70.64         64.14        14.07 o
  -1  10  20         32.92         56.70        13.99 o
   0  10  20         29.06         32.40        10.95 o
   1  10  20         12.98         31.43         6.75 o
   2  10  20         11.80         12.19         5.46 o
   3  10  20         26.10         34.03         7.53 o
  -4  11  20          0.61         -4.81         7.09 o
  -3  11  20         69.07         75.94        15.61 o
  -2  11  20         35.78         43.68        12.59 o
  -1  11  20         15.95         14.24         8.54 o
   0  11  20         12.02         12.19         4.74 o
   1  11  20          0.05          4.96         5.37 o
   2  11  20         65.34         73.32        10.26 o
   3  11  20          0.36         -6.31         4.79 o
  -3  12  20         48.15         42.85        12.02 o
  -2  12  20          6.75         19.04         8.89 o
  -1  12  20        159.30        160.94        21.17 o
   0  12  20          1.46          1.93         4.19 o
   1  12  20         48.98         42.76         7.42 o
   2  12  20          2.50          7.74         4.48 o
   3  12  20         14.06         15.30         8.61 o
  -3  13  20         78.80         84.50        16.96 o
  -2  13  20          0.13         19.21         9.85 o
  -1  13  20          5.56         23.89         9.91 o
   0  13  20         29.67         37.03         7.26 o
   1  13  20          0.83         -2.72         4.04 o
   2  13  20          4.96          2.66         5.21 o
  -2  14  20          3.49         13.28         9.29 o
  -1  14  20          7.30         24.49        10.79 o
   0  14  20         12.60         16.67         6.12 o
   1  14  20         37.28         45.58         8.25 o
   2  14  20         10.25          9.91         5.05 o
  -1  15  20          0.35          5.33         7.08 o
   0  15  20          4.10         -9.69         5.27 o
   1  15  20          8.46         14.72         7.58 o
   2  15  20          5.60         -6.56         7.72 o
   0  16  20          0.93         -1.01         4.73 o
   1  16  20          0.05          1.31        11.70 o
   0  17  20         10.09         12.83         7.76 o
  -5   0  21          8.80          3.35         5.50 o
  -3   0  21        566.94        584.07        36.35 o
  -1   0  21          1.48          8.26         7.35 o
   1   0  21         18.57          9.79        12.85 o
   3   0  21        264.91        263.71        24.44 o
  -6   1  21         11.00         15.71         8.73 o
  -5   1  21          6.82         -2.63         4.59 o
  -4   1  21        129.87        167.07        14.35 o
  -3   1  21        123.70        136.48        12.81 o
  -2   1  21         21.79         18.84         5.35 o
  -1   1  21        349.72        358.99        20.02 o
   0   1  21         34.33         34.89         7.23 o
   1   1  21         43.47         47.64         5.94 o
   2   1  21         21.11         35.15         6.92 o
   3   1  21         47.91         52.98         8.48 o
   4   1  21         20.59         24.68         6.89 o
  -6   2  21         16.86         10.72         7.35 o
  -5   2  21         49.66         51.00        12.98 o
  -4   2  21          6.04         15.24         5.80 o
  -3   2  21        162.83        175.36        14.35 o
  -2   2  21          0.21         -3.20         9.10 o
  -1   2  21          0.45          5.56         4.28 o
   0   2  21         65.62         56.11         8.77 o
   1   2  21          4.08          7.29         3.13 o
   2   2  21         70.77         61.77         8.32 o
   3   2  21        144.74        144.62        42.43 o
   4   2  21         22.07         17.47         5.65 o
  -5   3  21          4.78          6.97         5.64 o
  -4   3  21         74.53         77.79        15.41 o
  -3   3  21         58.34         58.77         8.61 o
  -2   3  21        366.09        381.50        20.80 o
  -1   3  21         65.99         80.25         9.71 o
   0   3  21         83.92         83.40         7.40 o
   1   3  21         19.95         17.82         4.89 o
   2   3  21         42.60         41.20         7.11 o
   3   3  21         28.26         15.34         5.01 o
   4   3  21          6.41         18.70         6.09 o
  -5   4  21          5.65         12.40         8.40 o
  -4   4  21        244.72        249.84        26.50 o
  -3   4  21        150.28        192.33        14.67 o
  -2   4  21        136.19        150.85        13.02 o
  -1   4  21          2.67          2.78         4.64 o
   0   4  21         50.95         60.23        10.68 o
   1   4  21          6.67         11.34        11.48 o
   2   4  21          0.03          1.09         5.89 o
   3   4  21         40.16         33.77         8.43 o
   4   4  21         61.50         56.64        10.66 o
  -5   5  21          3.43          5.45         6.84 o
  -4   5  21          3.48          1.27         6.55 o
  -3   5  21         85.53        104.29        18.01 o
  -2   5  21        111.30        129.76        13.87 o
  -1   5  21          1.50         -7.78         5.37 o
   0   5  21        209.44        251.52        24.86 o
   1   5  21         16.59         18.67         4.64 o
   2   5  21         87.62         56.40        19.48 o
   3   5  21          0.97          0.06         7.06 o
   4   5  21          5.34          7.52         4.78 o
  -5   6  21          2.22          5.05         7.59 o
  -4   6  21        113.65         98.34        17.93 o
  -3   6  21        123.26        134.95        19.59 o
  -2   6  21         80.87         84.30        15.02 o
  -1   6  21          4.46         -4.57         4.49 o
   0   6  21         15.51         21.80        10.02 o
   1   6  21         12.28         16.99         5.54 o
   2   6  21          1.44         -6.03         8.46 o
   3   6  21          5.48         -0.60         6.28 o
   4   6  21        108.07        119.81        12.69 o
  -4   7  21         25.74         49.83        13.80 o
  -3   7  21         15.97         11.48         6.98 o
  -2   7  21          8.59          9.85         7.06 o
  -1   7  21        115.63        115.06        17.97 o
   0   7  21         81.96        105.77        17.86 o
   1   7  21          2.04          1.27         3.73 o
   2   7  21        121.01        121.45        19.24 o
   3   7  21          2.81         18.14        10.04 o
   4   7  21          0.35         -0.23         5.91 o
  -4   8  21         72.43         81.07        17.05 o
  -3   8  21         45.80         23.50         9.88 o
  -2   8  21        119.00        107.70        18.05 o
  -1   8  21         51.56         51.05        12.74 o
   0   8  21        174.31        184.89        22.55 o
   1   8  21         34.78         30.15        12.86 o
   2   8  21         22.31         21.56         6.32 o
   3   8  21         22.57         17.26         8.62 o
  -4   9  21          0.19        -11.63         8.81 o
  -3   9  21          0.29         -9.94         8.79 o
  -2   9  21         47.38         44.83        11.90 o
  -1   9  21        200.04        218.09        24.83 o
   0   9  21          7.45         17.57        10.06 o
   1   9  21         11.88         11.19         7.25 o
   2   9  21          2.06          1.75         3.94 o
   3   9  21         29.67         30.00        10.31 o
  -3  10  21        131.06        121.48        19.47 o
  -2  10  21         69.91         47.64        12.12 o
  -1  10  21         11.17         23.35         9.63 o
   0  10  21          0.13         -1.94         8.38 o
   1  10  21          1.10          5.89         6.10 o
   2  10  21          2.32        -11.44         5.72 o
   3  10  21         19.87         19.19         6.61 o
  -3  11  21          4.15         -5.86         8.62 o
  -2  11  21          7.83         10.49         8.30 o
  -1  11  21        177.33        219.20        25.16 o
   0  11  21         15.45         18.60         6.77 o
   1  11  21         25.21         30.72         6.90 o
   2  11  21          2.39          6.53         4.66 o
   3  11  21          0.31         -0.92         6.10 o
  -3  12  21         92.11         70.91        15.73 o
  -2  12  21        150.36        176.59        23.55 o
  -1  12  21          0.18         12.01        10.07 o
   0  12  21         38.61         46.85         7.96 o
   1  12  21          8.19          5.21         4.43 o
   2  12  21         11.97          5.39         5.09 o
  -2  13  21         31.99         33.66        11.44 o
  -1  13  21          0.15          3.34         7.00 o
   0  13  21         19.56         15.93         5.66 o
   1  13  21          0.09          4.51        11.74 o
   2  13  21          2.02          1.53         7.08 o
  -1  14  21          0.01         -6.60         7.28 o
   0  14  21          4.42          3.76         4.01 o
   1  14  21          0.27         16.69         5.86 o
   2  14  21         42.47         57.49        14.22 o
   0  15  21         62.61         73.12        14.05 o
   1  15  21          6.32         -6.35         6.16 o
   0  16  21          8.41          7.27         6.46 o
  -4   0  22        122.69        145.56        19.49 o
  -2   0  22        176.94        195.27        21.56 o
   0   0  22        104.35        104.99        16.22 o
   2   0  22         12.67         16.42         7.56 o
   4   0  22          8.38          2.33         5.33 o
  -5   1  22         32.22         26.63         9.86 o
  -4   1  22        186.58        187.09        15.85 o
  -3   1  22         82.14        102.35        13.60 o
  -2   1  22        300.04        332.83        19.39 o
  -1   1  22          2.56          2.34         8.19 o
   0   1  22         25.44         43.06         8.24 o
   1   1  22          5.42          5.42         4.56 o
   2   1  22        138.06        107.37        35.77 o
   3   1  22          2.97         -8.96         4.48 o
   4   1  22         36.47         31.50         7.06 o
  -5   2  22          9.90         -2.98         6.52 o
  -4   2  22          7.12          7.48         5.69 o
  -3   2  22          1.81          2.69         5.41 o
  -2   2  22        186.64        235.89        16.56 o
  -1   2  22          2.48          0.94         4.30 o
   0   2  22        178.23        173.34        14.43 o
   1   2  22         43.18         49.38         7.43 o
   2   2  22          0.74          0.26         7.46 o
   3   2  22          9.63         12.91         5.26 o
   4   2  22          3.96         -6.48         5.19 o
  -5   3  22         58.90         61.89        14.53 o
  -4   3  22         14.13         10.88         7.97 o
  -3   3  22        190.95        207.15        15.87 o
  -2   3  22        174.21        195.15        15.15 o
  -1   3  22         44.24         37.22         7.07 o
   0   3  22          0.12         12.37         4.38 o
   1   3  22         13.57         24.13         5.79 o
   2   3  22         13.15          4.15         3.19 o
   3   3  22          1.09         -8.87         5.21 o
   4   3  22         12.61         12.15        12.82 o
  -5   4  22        144.69        147.71        22.58 o
  -4   4  22         81.96         78.29        16.22 o
  -3   4  22        102.39        120.84        18.98 o
  -2   4  22          2.49          6.89         5.35 o
  -1   4  22        140.79        126.59        12.80 o
   0   4  22        131.00        138.56        13.02 o
   1   4  22        359.05        356.06        17.98 o
   2   4  22          1.54         -2.69         3.51 o
   3   4  22          1.24         -3.61         6.41 o
   4   4  22          4.66          6.16         6.83 o
  -5   5  22         41.08         38.27        12.14 o
  -4   5  22         24.79          9.84         6.70 o
  -3   5  22         77.69         66.96        14.41 o
  -2   5  22         61.53         58.71         8.46 o
  -1   5  22         12.31         10.20         5.38 o
   0   5  22         25.70         21.47         9.37 o
   1   5  22        147.71        183.74        22.56 o
   2   5  22          2.25         -2.11         5.94 o
   3   5  22         17.37         20.97         5.64 o
   4   5  22          1.51         -5.39         5.33 o
  -4   6  22          3.41         10.77         8.71 o
  -3   6  22          3.23          0.44         6.19 o
  -2   6  22         18.77         13.69         7.27 o
  -1   6  22        534.16        574.65        24.98 o
   0   6  22          0.02          4.97         6.95 o
   1   6  22         66.38         69.18        14.47 o
   2   6  22          5.18          8.00         7.60 o
   3   6  22          3.10          5.89         7.71 o
   4   6  22          0.13          0.00         5.80 o
  -4   7  22         20.83         30.45        10.98 o
  -3   7  22        160.10        169.75        22.68 o
  -2   7  22        199.85        199.15        23.52 o
  -1   7  22        127.97        150.21        21.07 o
   0   7  22         40.06         44.73        12.89 o
   1   7  22          3.81          0.66         6.49 o
   2   7  22          2.90         12.02         8.15 o
   3   7  22          1.41          9.55         7.62 o
  -4   8  22         58.65         81.80        16.89 o
  -3   8  22          0.38          0.86         7.91 o
  -2   8  22         12.03         13.54         9.41 o
  -1   8  22         85.69         94.37        17.52 o
   0   8  22        149.24        184.20        23.09 o
   1   8  22         23.93         17.23         5.44 o
   2   8  22          9.22          8.74         7.72 o
   3   8  22          0.96         -9.64         8.07 o
  -3   9  22          3.07        -11.42         9.53 o
  -2   9  22         73.57         73.13        15.98 o
  -1   9  22          9.28         18.07         9.81 o
   0   9  22          1.02        -10.48         8.45 o
   1   9  22         16.47         24.56         6.43 o
   2   9  22         35.90         49.05         8.79 o
  -3  10  22          4.00         -7.73         8.42 o
  -2  10  22         12.47         -4.82         7.47 o
  -1  10  22         11.68         17.51        10.47 o
   0  10  22          8.73          5.04         7.23 o
   1  10  22          0.23          3.11         5.89 o
   2  10  22         33.35         48.93        12.34 o
  -2  11  22         38.16         51.15        14.99 o
  -1  11  22        229.12        256.17        27.03 o
   0  11  22          5.81          9.69         7.59 o
   1  11  22          2.26         -4.82         4.32 o
  -2  12  22         44.64         78.91        16.97 o
  -1  12  22         11.21         -2.89         6.39 o
   0  12  22          2.91          2.32         6.25 o
   1  12  22         19.16         15.91         5.49 o
   2  12  22         19.32         24.90         9.40 o
  -1  13  22         18.62         25.99        10.34 o
   0  13  22         13.90         30.23        10.68 o
   1  13  22          5.13          6.10         5.06 o
   2  13  22          1.44         -3.84         5.16 o
   1  14  22         12.33          4.95         6.16 o
  -3   0  23          0.22          0.61         5.53 o
  -1   0  23        118.21        118.43        17.81 o
   1   0  23          0.09         -2.49        10.06 o
  -5   1  23          0.24         10.05         8.35 o
  -4   1  23          3.42          3.99         4.31 o
  -3   1  23        235.07        261.20        18.25 o
  -2   1  23          0.72         -0.19         5.89 o
  -1   1  23         20.04         13.03         5.25 o
   0   1  23         88.82         69.84        10.02 o
   1   1  23        391.77        370.77        21.80 o
   2   1  23         78.32         87.74        10.48 o
   3   1  23          1.41          0.50         4.67 o
   4   1  23          1.60         -3.74         6.79 o
  -5   2  23         56.69         56.32        14.45 o
  -4   2  23          0.51         -2.79         8.77 o
  -3   2  23        111.82        109.75        12.34 o
  -2   2  23        113.40        103.78        11.53 o
  -1   2  23        183.26        162.83        14.47 o
   0   2  23         38.01         28.15         5.49 o
   1   2  23         43.95         57.11         8.82 o
   2   2  23        137.03        155.17        13.31 o
   3   2  23         26.86         40.48         8.42 o
   4   2  23         22.07         18.05         7.94 o
  -5   3  23          1.99         -3.73         6.46 o
  -4   3  23         21.89         31.08        10.53 o
  -3   3  23        136.95        157.80        14.30 o
  -2   3  23         14.49         18.52         6.15 o
  -1   3  23         26.16         20.85         5.96 o
   0   3  23        131.67        124.87        12.92 o
   1   3  23        111.34        121.09        11.35 o
   2   3  23         19.67         18.36         5.06 o
   3   3  23         27.57         23.12         5.92 o
   4   3  23          2.26          8.06         6.26 o
  -4   4  23         21.04          8.77         7.58 o
  -3   4  23         45.29         55.86        13.85 o
  -2   4  23        315.81        345.60        27.22 o
  -1   4  23         36.70         43.44         8.11 o
   0   4  23         43.84         55.56        13.24 o
   1   4  23          3.05         -1.93         6.64 o
   2   4  23         30.08         19.12         5.96 o
   3   4  23          0.64         -6.29        10.84 o
   4   4  23         30.75         36.57        10.52 o
  -4   5  23         14.68          6.83         7.00 o
  -3   5  23         58.80         63.36        13.97 o
  -2   5  23          3.22         17.63         9.78 o
  -1   5  23         21.36         10.87         5.22 o
   0   5  23        230.81        236.83        25.30 o
   1   5  23          7.09          8.88         6.47 o
   2   5  23          0.04         -0.74         5.77 o
   3   5  23          1.78         24.05        10.03 o
   4   5  23          1.06          2.11         5.88 o
  -4   6  23          6.86         -1.52         7.25 o
  -3   6  23         19.54         17.79         8.64 o
  -2   6  23         77.78         78.67        16.18 o
  -1   6  23          4.26          1.33         7.09 o
   0   6  23         13.95         10.18         8.58 o
   1   6  23         42.81         46.14        12.55 o
   2   6  23          1.31         12.95         8.79 o
   3   6  23          8.24         19.33         8.82 o
  -3   7  23         16.42         18.95        10.37 o
  -2   7  23         39.69         22.56         9.46 o
  -1   7  23          3.61          8.71         7.95 o
   0   7  23        201.65        221.63        25.63 o
   1   7  23         11.79          5.20         7.74 o
   2   7  23         13.72         -3.09         8.19 o
  -3   8  23         14.25         13.00         8.58 o
  -2   8  23          2.21         -6.04         7.42 o
  -1   8  23         55.14         64.79        14.33 o
   0   8  23          6.76          9.00         9.32 o
   1   8  23         66.70         81.55        17.40 o
   2   8  23          3.88          3.32         6.84 o
  -3   9  23          3.23        -10.63         8.78 o
  -2   9  23          3.21          5.49         6.60 o
  -1   9  23         39.01         43.13        14.46 o
   0   9  23         57.63         62.37        14.25 o
   1   9  23         28.87         31.61        10.71 o
   2   9  23          2.93          9.33         8.72 o
  -2  10  23         52.67         62.44        15.04 o
  -1  10  23        269.52        314.50        32.19 o
   0  10  23         87.46        100.23        18.09 o
   1  10  23         97.23        107.96        18.52 o
   2  10  23          2.03          6.65         7.62 o
  -1  11  23          6.20         10.17         9.64 o
   0  11  23          8.74        -15.90         9.94 o
   1  11  23         20.73         29.93        10.99 o
   2  11  23          0.52          0.22         4.54 o
   2  12  23         19.35         22.31         9.39 o
  -4   0  24         60.83         75.04        15.22 o
  -2   0  24         62.21         67.11        13.86 o
   0   0  24         90.69         95.90        16.45 o
   2   0  24        545.03        499.21        33.76 o
  -5   1  24          2.55          6.43         7.50 o
  -4   1  24        306.23        297.95        20.56 o
  -3   1  24         35.00         51.43         8.87 o
  -2   1  24        128.11        141.82        13.82 o
  -1   1  24          4.94          6.60         9.15 o
   0   1  24         34.93         33.78         7.49 o
   1   1  24         41.48         35.45        15.92 o
   3   1  24          0.00          2.85         9.38 o
  -4   2  24         12.03          5.77         6.73 o
  -3   2  24         15.75         18.92         6.20 o
  -2   2  24         16.40         17.34         6.98 o
  -1   2  24         12.48         14.36         5.99 o
   0   2  24          3.61          9.51         5.46 o
   1   2  24         53.41         51.17         9.15 o
   2   2  24        197.28        213.58        15.23 o
   3   2  24          1.83         16.01        10.80 o
  -4   3  24          1.25          9.01         7.34 o
  -3   3  24         80.24         85.34        16.45 o
  -2   3  24          0.05          7.10         5.26 o
  -1   3  24         66.23         60.28         9.14 o
   0   3  24         19.44         30.13         8.01 o
   1   3  24         64.45         71.71        17.45 o
   2   3  24         55.68         57.65         8.80 o
   3   3  24         46.02         44.18        18.36 o
  -4   4  24         26.33         32.42        10.61 o
  -3   4  24          0.09          4.63         7.82 o
  -2   4  24          0.00         -3.87         7.18 o
  -1   4  24         59.68         64.04         9.38 o
   0   4  24        107.07        124.93        19.27 o
   1   4  24        233.59        224.50        26.28 o
   2   4  24         51.05         43.27        11.76 o
   3   4  24         58.01         40.98        11.96 o
  -4   5  24         24.95         19.75         9.41 o
  -3   5  24         30.56         14.85         8.77 o
  -2   5  24          1.37          4.22         7.88 o
  -1   5  24         84.55         71.46         9.93 o
   0   5  24         10.22         20.84        11.24 o
   1   5  24         65.71         62.00        15.01 o
   2   5  24          0.48          3.30         7.60 o
  -3   6  24         10.01          3.67         6.93 o
  -2   6  24        139.00        168.68        22.89 o
  -1   6  24         43.44         35.25        13.12 o
   0   6  24         22.24         22.28         9.75 o
   1   6  24         93.00         96.04        17.19 o
   2   6  24         51.84         46.40        11.99 o
  -3   7  24         85.93         90.18        17.67 o
  -2   7  24         39.80         52.75        14.05 o
  -1   7  24        327.65        392.43        33.70 o
   0   7  24         88.78         95.21        17.66 o
   1   7  24         38.27         71.16        16.25 o
   2   7  24         29.38         27.97        10.79 o
  -2   8  24          0.00        -10.46         8.62 o
  -1   8  24          0.05         15.81        10.28 o
   0   8  24         51.64         56.52        14.44 o
   1   8  24         20.20         32.28        12.20 o
  -2   9  24         11.97         14.05         8.05 o
  -1   9  24          0.78         10.13         8.68 o
   0   9  24        118.63        109.84        19.00 o
   1   9  24         22.81         39.18        11.67 o
  -1  10  24          5.99          8.12         7.91 o
   0  10  24         25.10         25.07        10.30 o
  -3   0  25          0.18         -4.27         7.11 o
  -1   0  25        507.32        519.02        37.13 o
   1   0  25        371.75        271.95        24.26 o
   3   0  25          1.77          4.81         6.46 o
  -4   1  25          0.60          8.02         7.03 o
  -3   1  25         28.01         27.33         7.27 o
  -2   1  25         55.16         79.33        10.96 o
  -1   1  25         23.97         41.46        11.88 o
   0   1  25          1.36         -7.97         5.73 o
   1   1  25         75.18         59.22        13.71 o
   2   1  25          7.15         22.90         6.02 o
   3   1  25         19.93         27.93         6.92 o
  -4   2  25         34.42         49.36        13.33 o
  -3   2  25         20.88         29.46         7.29 o
  -2   2  25         42.29         46.85         9.58 o
  -1   2  25         43.88         48.53         8.64 o
   0   2  25         29.77         24.84         7.18 o
   1   2  25         18.11         -7.80        18.32 o
   2   2  25          0.01         -0.51         3.29 o
   3   2  25          4.81          5.18         5.54 o
  -4   3  25          1.36        -11.39         8.91 o
  -3   3  25        126.40        149.04        21.85 o
  -2   3  25        228.37        232.13        17.90 o
  -1   3  25        142.06        181.41        15.46 o
   0   3  25         22.43         29.03         7.53 o
   1   3  25          8.56          0.06         7.19 o
   2   3  25         86.68        102.99        16.89 o
  -3   4  25        120.28        138.69        20.91 o
  -2   4  25        181.41        188.47        25.38 o
  -1   4  25          0.72          1.69         4.97 o
   0   4  25        365.08        426.80        35.38 o
   1   4  25          0.88         -5.39         7.37 o
   2   4  25         32.47         47.55        12.02 o
  -3   5  25          8.08         12.48         8.80 o
  -2   5  25          0.61          3.44         8.65 o
  -1   5  25         33.39         43.18        12.48 o
   0   5  25          4.50         19.56        11.16 o
   1   5  25          3.98         13.86         9.52 o
   2   5  25         24.56          8.36         6.96 o
  -2   6  25         81.19        104.57        19.16 o
  -1   6  25          8.42         14.84         8.59 o
   0   6  25         64.17         73.84        16.02 o
   1   6  25         30.59         35.41        12.86 o
  -2   7  25          1.61         -6.56         8.26 o
  -1   7  25          4.12         12.78         8.97 o
   0   7  25          0.07          5.77         8.50 o
   1   7  25          1.65         15.44        10.66 o
  -1   8  25         41.60         52.23        13.43 o
   0   8  25        139.36        114.13        19.67 o
  -2   0  26         53.41         61.13        14.05 o
   0   0  26         73.94        110.07        18.91 o
   2   0  26          0.24          2.26         4.86 o
  -3   1  26          7.80          2.46         5.77 o
  -2   1  26         10.77          3.69         7.32 o
  -1   1  26        101.93        117.55        13.29 o
   0   1  26         25.12         23.77         7.20 o
   1   1  26         36.32         11.61         5.03 o
   2   1  26         17.70         16.56         6.21 o
  -3   2  26         30.07         28.02        10.64 o
  -2   2  26          1.95          4.35         5.08 o
  -1   2  26         13.16         11.74         7.80 o
   0   2  26         39.41         44.47         8.73 o
   1   2  26          7.53         -5.19         5.74 o
   2   2  26         13.96         22.04         9.49 o
  -3   3  26         18.25          7.21         6.35 o
  -2   3  26         45.38         57.62        14.41 o
  -1   3  26          5.81          5.98         5.31 o
   0   3  26        111.62        127.36        19.94 o
   1   3  26          3.80         -8.61        22.09 o
   2   3  26         58.77         48.02        12.32 o
  -2   4  26        172.40        193.42        25.65 o
  -1   4  26          2.62          2.41         4.94 o
   0   4  26         48.85         64.56        15.49 o
   1   4  26         45.59         53.25        14.72 o
  -2   5  26         33.17         49.66        14.74 o
  -1   5  26         11.77         13.81         9.55 o
   0   5  26          0.35         -0.52         8.01 o
  -1   6  26         91.91        118.33        20.65 o
  -3   0  27         23.02         35.73        11.73 o
  -1   0  27        517.93        568.67        40.65 o
  -2   1  27         48.28         63.98        10.23 o
  -1   1  27         41.82         52.21         9.61 o
   0   1  27          0.04         -4.85         5.87 o
   1   1  27          2.90        -10.65         6.72 o
  -2   2  27         10.84          7.34         5.07 o
  -1   2  27         32.90         38.43         8.60 o
   0   2  27          5.44         -0.96         6.52 o
  -1   3  27          1.20          0.55         4.32 o
  -2   1  28          1.88          8.77         7.07 o
  -1   1  28         84.60        100.59        18.34 o
  -1   2  28         11.49         24.67        10.37 o
                                                
